# Supplementary material for: Acquisition of Innate Inhibitor Resistance and Mammalian Pathogenicity During Egg Adaptation by the H9N2 Avian Influenza Virus
Source: Front Microbiol. 2018 Aug 21;9:1939. doi: 10.3389/fmicb.2018.01939 (PMC6110911; doi:10.3389/fmicb.2018.01939)
Supplement: DATA S1 — The nucleotide sequences of 01310 viruses which had been passaged 2, 4, 20, and 22 times through 10-day-old SPF ECEs. [file Data_Sheet_1.ZIP]

Archive with 1 entries (1 files):
- Supplementary Data 1.fas
