# Supplementary material for: Acquisition of Innate Inhibitor Resistance and Mammalian Pathogenicity During Egg Adaptation by the H9N2 Avian Influenza Virus
Source: Front Microbiol. 2018 Aug 21;9:1939. doi: 10.3389/fmicb.2018.01939 (PMC6110911; doi:10.3389/fmicb.2018.01939)
Supplement: DATA S1 — The nucleotide sequences of 01310 viruses which had been passaged 2, 4, 20, and 22 times through 10-day-old SPF ECEs. [file Data_Sheet_1.ZIP › Supplementary Data 1.fas]

>A/chicken/Korea/01310/2001(CE2)_PB2
AGCGAAAGCAGGTCAAATATATTCAATATGGAGAGAATAAAGGAACTAAGAGATTTGATGTCACAGTCTCGCACTCGCGAGATACTGACAAAAACCACTGTGGACCATATGGCCATAATCAAGAAATACACATCGGGAAGACAGGAGAAGAACCCCGCTCTCAGAATGAAATGGATGATGGCAATGAAATACCCGATTACAGCTGACAAAAGAATAATGGAGATAATCCCTGAAAGAAATGAGCAAGGTCAAACTCTCTGGAGCAAAACGAATGATGCTGGATCAGATAAGGTAATGGTATCACCTCTGGCTGTGACGTGGTGGAATAGAAATGGACCAACAACAAGCACAATCCATTATCCCAAGGTATATAAAACTTACTTTGAGAAGGTTGAAAGGTTGAAACACGGAACCTTTGGCCCCATTCATTTCCGAAATCAAGTCAAAATACGCCGCAGGGTTGACATAAACCCGGGCCATGCAGACCTCAGTGCTAGAGAAGCACAAGATGTTATCATGGAGGTCGTTTTCCCGAATGAGGTTGGAGCCAGGATACTGACATCAGAATCACAATTGACAATAACAAAGGAAAAGAAAGAAGAACTCCAGGATTGTAAGATTGCTCCTTTAATGGTGGCATACATGTTAGAAAGAGAACTGGTTCGCAAGACCAGATTCCTACCAGTGGCTGGCGGGACAAGCAGCGTGTATATAGAAGTACTACATTTGACTCAAGGAACCTGCTGGGAGCAGATGTACACACCAGGAGGGGAAGTAAGGAATGATGATGTTGACCAGAGTTTGATCATTGCTGCTAGAAACATTGTAAGGAGAGCAACAGTATCAGCAGACCCATTGGCCTCGCTCTTGGAGATGTGTCATGGTACACAAATAGGCGGAATAAGAATGGTAGACATCCTTAGACAAAACCCAACAGAAGAGCAAGCCGTGGATATATGCAAGGCAGCAATAGGCCTAAGAATCAGTTCATCTTTCAGCTTTGGAGGTTTCACTTTCAAAAGAACAAGTGGGTCTTCTGTCAAGAAGGAAGAAGAAGTGCTTACAGGCAACCTCCAGACATTGAAAATAAGAGTGCATGAGGGATATGAGGAATTCACAATGGTTGGGCGAAGAGCAACAGCCCTCCTAAGGAAAGCAACCAGAAGGCTGATTCAACTGATAGTAAGTGGGAGAGACGAACAATCAATCGCTGAAGCGATCATTGTAGCAATGGTATTTTCACAAGAGGACTGCATGATAAAGGCAGTCCGAGGTGATTTGAACTTCGTGAACAGAGCGAACCAGCGACTGAACCCCATGCACCAACTTCTGAGGCACTTCCAAAAAGATGCAAAAGTGTTGTTTCAGAACTGGGGAATTGAACCCATCGACAATGTCATGGGGATGATTGGAATATTGCCCGACATGACTCCCAGCACAGAGATGTCACTAAGAGGAGTGAGAGTCAGCAAAATGGGAGTGGACGAATACTCTAGCACTGAAAGAGTGGTTGTGAGTATTGATCGTTTCTTAAGGGTTCGAGATCAGAGGGGGAACATACTTCTATCCCCTGAAGAAGTTAGTGAGACACAAGGGACGGAAAAGTTAACAATAACATATTCATCGTCTATGATGTGGGAGATTAACGGCCCGGAATCAGTGCTAGTTAACACATACCAATGGATCATTAGGAATTGGGAGACTGTGAAGATTCAGTGGTCTCAAGATCCTACTATGTTATACAATAAGGTGGAATTTGAACCCTTTCAATCTCTGGTACCTAAAGCTGCCAGAGGCCAATATAGTGGATTTGTGAGAACGCTATTCCAACAAATGCGTGATGTACTGGGAACATTTGACACTGTTCAGATAATAAAGCTGCTACCATTTGCCGCAGCCCCACCAGAGCAGAGTAGGATGCAGTTTTCTTCTCTGACTGTGAATGTAAGAGGCTCAGGAATGAGAATCCTTGTGAGAGGCAACTCCCCTGTGTTTAATTACAACAAGGCAACCAAGAGGCTTACAGTCCTCGGGAAGGATGCAGGTGCACTCACAGAAGACCCAGATGAAGGAACAGCAGGAGTGGAATCCGCAGTATTGAGAGGATTCCTAATTCTAGGCAAAGAAGACAAGAGATACGGACCAGCATTGAGCATCAACGAATTGAGCAATCTTGCGAAAGGGGAGAAAGCTAATGTATTGATAGGGCAAGGAGACGTAGTGTTGGTAATGAAACGGAAACGGGACTCTAGCATACTTACTGACAGCCAGACAGCGACCAAAAGAATTCGAATGGCCATCAATTAGTGTCGAATTGTTTAAAAACGACCTTGTTTCTACT
>A/chicken/Korea/01310/2001(CE4)_PB2
AGCGAAAGCAGGTCAAATATATTCAATATGGAGAGAATAAAGGAACTAAGAGATTTGATGTCACAGTCTCGCACTCGCGAGATACTGACAAAAACCACTGTGGACCATATGGCCATAATCAAGAAATACACATCGGGAAGACAGGAGAAGAACCCCGCTCTCAGAATGAAATGGATGATGGCAATGAAATACCCGATTACAGCTGACAAAAGAATAATGGAGATAATCCCTGAAAGAAATGAGCAAGGTCAAACTCTCTGGAGCAAAACGAATGATGCTGGATCAGATAAGGTAATGGTATCACCTCTGGCTGTGACGTGGTGGAATAGAAATGGACCAACAACAAGCACAATCCATTATCCCAAGGTATATAAAACTTACTTTGAGAAGGTTGAAAGGTTGAAACACGGAACCTTTGGCCCCATTCATTTCCGAAATCAAGTCAAAATACGCCGCAGGGTTGACATAAACCCGGGCCATGCAGACCTCAGTGCTAGAGAAGCACAAGATGTTATCATGGAGGTCGTTTTCCCGAATGAGGTTGGAGCCAGGATACTGACATCAGAATCACAATTGACAATAACAAAGGAAAAGAAAGAAGAACTCCAGGATTGTAAGATTGCTCCTTTAATGGTGGCATACATGTTAGAAAGAGAACTGGTTCGCAAGACCAGATTCCTACCAGTGGCTGGCGGGACAAGCAGCGTGTATATAGAAGTACTACATTTGACTCAAGGAACCTGCTGGGAGCAGATGTACACACCAGGAGGGGAAGTAAGGAATGATGATGTTGACCAGAGTTTGATCATTGCTGCTAGAAACATTGTAAGGAGAGCAACAGTATCAGCAGACCCATTGGCCTCGCTCTTGGAGATGTGTCATGGTACACAAATAGGCGGAATAAGAATGGTAGACATCCTTAGACAAAACCCAACAGAAGAGCAAGCCGTGGATATATGCAAGGCAGCAATAGGCCTAAGAATCAGTTCATCTTTCAGCTTTGGAGGTTTCACTTTCAAAAGAACAAGTGGGTCTTCTGTCAAGAAGGAAGAAGAAGTGCTTACAGGCAACCTCCAGACATTGAAAATAAGAGTGCATGAGGGATATGAGGAATTCACAATGGTTGGGCGAAGAGCAACAGCCCTCCTAAGGAAAGCAACCAGAAGGCTGATTCAACTGATAGTAAGTGGGAGAGACGAACAATCAATCGCTGAAGCGATCATTGTAGCAATGGTATTTTCACAAGAGGACTGCATGATAAAGGCAGTCCGAGGTGATTTGAACTTCGTGAACAGAGCGAACCAGCGACTGAACCCCATGCACCAACTTCTGAGGCACTTCCAAAAAGATGCAAAAGTGTTGTTTCAGAACTGGGGAATTGAACCCATCGACAATGTCATGGGGATGATTGGAATATTGCCCGACATGACTCCCAGCACAGAGATGTCACTAAGAGGAGTGAGAGTCAGCAAAATGGGAGTGGACGAATACTCTAGCACTGAAAGAGTGGTTGTGAGTATTGATCGTTTCTTAAGGGTTCGAGATCAGAGGGGGAACATACTTCTATCCCCTGAAGAAGTTAGTGAGACACAAGGGACGGAAAAGTTAACAATAACATATTCATCGTCTATGATGTGGGAGATTAACGGCCCGGAATCAGTGCTAGTTAACACATACCAATGGATCATTAGGAATTGGGAGACTGTGAAGATTCAGTGGTCTCAAGATCCTACTATGTTATACAATAAGGTGGAATTTGAACCCTTTCAATCTCTGGTACCTAAAGCTGCCAGAGGCCAATATAGTGGATTTGTGAGAACGCTATTCCAACAAATGCGTGATGTACTGGGAACATTTGACACTGTTCAGATAATAAAGCTGCTACCATTTGCCGCAGCCCCACCAGAGCAGAGTAGGATGCAGTTTTCTTCTCTGACTGTGAATGTAAGAGGCTCAGGAATGAGAATCCTTGTGAGAGGCAACTCCCCTGTGTTTAATTACAACAAGGCAACCAAGAGGCTTACAGTCCTCGGGAAGGATGCAGGTGCACTCACAGAAGACCCAGATGAAGGAACAGCAGGAGTGGAATCCGCAGTATTGAGAGGATTCCTAATTCTAGGCAAAGAAGACAAGAGATACGGACCAGCATTGAGCATCAACGAATTGAGCAATCTTGCGAAAGGGGAGAAAGCTAATGTATTGATAGGGCAAGGAGACGTAGTGTTGGTAATGAAACGGAAACGGGACTCTAGCATACTTACTGACAGCCAGACAGCGACCAAAAGAATTCGAATGGCCATCAATTAGTGTCGAATTGTTTAAAAACGACCTTGTTTCTACT
>A/chicken/Korea/01310/2001(CE20)_PB2
AGCGAAAGCAGGTCAAATATATTCAATATGGAGAGAATAAAGGAACTAAGAGATTTGATGTCACAGTCTCGCACTCGCGAGATACTGACAAAAACCACTGTGGACCATATGGCCATAATCAAGAAATACACATCGGGAAGACAGGAGAAGAACCCCGCTCTCAGAATGAAATGGATGATGGCAATGAAATACCCGATTACAGCTGACAAAAGAATAATGGAGATAATCCCTGAAAGAAATGAGCAAGGTCAAACTCTCTGGAGCAAAACGAATGATGCTGGATCAGATAAGGTAATGGTATCACCTCTGGCTGTGACGTGGTGGAATAGAAATGGACCAACAACAAGCACAATCCATTATCCCAAGGTATATAAAACTTACTTTGAGAAGGTTGAAAGGTTGAAACACGGAACCTTTGGCCCCATTCATTTCCGAAATCAAGTCAAAATACGCCGCAGGGTTGACATAAACCCGGGCCATGCAGACCTCAGTGCTAGAGAAGCACAAGATGTTATCATGGAGGTCGTTTTCCCGAATGAGGTTGGAGCCAGGATACTGACATCAGAATCACAATTGACAATAACAAAGGAAAAGAAAGAAGAACTCCAGGATTGTAAGATTGCTCCTTTAATGGTGGCATACATGTTAGAAAGAGAACTGGTTCGCAAGACCAGATTCCTACCAGTGGCTGGCGGGACAAGCAGCGTGTATATAGAAGTACTACATTTGACTCAAGGAACCTGCTGGGAGCAGATGTACACACCAGGAGGGGAAGTAAGGAATGATGATGTTGACCAGAGTTTGATCATTGCTGCTAGAAACATTGTAAGGAGAGCAACAGTATCAGCAGACCCATTGGCCTCGCTCTTGGAGATGTGTCATGGTACACAAATAGGCGGAATAAGAATGGTAGACATCCTTAGACAAAACCCAACAGAAGAGCAAGCCGTGGATATATGCAAGGCAGCAATAGGCCTAAGAATCAGTTCATCTTTCAGCTTTGGAGGTTTCACTTTCAAAAGAACAAGTGGGTCTTCTGTCAAGAAGGAAGAAGAAGTGCTTACAGGCAACCTCCAGACATTGAAAATAAGAGTGCATGAGGGATATGAGGAATTCACAATGGTTGGGCGAAGAGCAACAGCCCTCCTAAGGAAAGCAACCAGAAGGCTGATTCAACTGATAGTAAGTGGGAGAGACGAACAATCAATCGCTGAAGCGATCATTGTAGCAATGGTATTTTCACAAGAGGACTGCATGATAAAGGCAGTCCGAGGTGATTTGAACTTCGTGAACAGAGCGAACCAGCGACTGAACCCCATGCACCAACTTCTGAGGCACTTCCAAAAAGATGCAAAAGTGTTGTTTCAGAACTGGGGAATTGAACCCATCGACAATGTCATGGGGATGATTGGAATATTGCCCGACATGACTCCCAGCACAGAGATGTCACTAAGAGGAGTGAGAGTCAGCAAAATGGGAGTGGACGAATACTCTAGCACTGAAAGAGTGGTTGTGAGTATTGATCGTTTCTTAAGGGTTCGAGATCAGAGGGGGAACATACTTCTATCCCCTGAAGAAGTTAGTGAGACACAAGGGACGGAAAAGTTAACAATAACATATTCATCGTCTATGATGTGGGAGATTAACGGCCCGGAATCAGTGCTAGTTAACACATACCAATGGATCATTAGGAATTGGGAGACTGTGAAGATTCAGTGGTCTCAAGATCCTACTATGTTATACAATAAGGTGGAATTTGAACCCTTTCAATCTCTGGTACCTAAAGCTGCCAGAGGCCAATATAGTGGATTTGTGAGAACGCTATTCCAACAAATGCGTGATGTACTGGGAACATTTGACACTGTTCAGATAATAAAGCTGCTACCATTTGCCGCAGCCCCACCAGAGCAGAGTAGGATGCAGTTTTCTTCTCTGACTGTGAATGTAAGAGGCTCAGGAATGAGAATCCTTGTGAGAGGCAACTCCCCTGTGTTTAATTACAACAAGGCAACCAAGAGGCTTACAGTCCTCGGGAAGGATGCAGGTGCACTCACAGAAGACCCAGATGAAGGAACAGCAGGAGTGGAATCCGCAGTATTGAGAGGATTCCTAATTCTAGGCAAAGAAGACAAGAGATACGGACCAGCATTGAGCATCAACGAATTGAGCAATCTTGCGAAAGGGGAGAAAGCTAATGTATTGATAGGGCAAGGAGACGTAGTGTTGGTAATGAAACGGAAACGGGACTCTAGCATACTTACTGACAGCCAGACAGCGACCAAAAGAATTCGAATGGCCATCAATTAGTGTCGAATTGTTTAAAAACGACCTTGTTTCTACT
>A/chicken/Korea/01310/2001(CE22)_PB2
AGCGAAAGCAGGTCAAATATATTCAATATGGAGAGAATAAAGGAACTAAGAGATTTGATGTCACAGTCTCGCACTCGCGAGATACTGACAAAAACCACTGTGGACCATATGGCCATAATCAAGAAATACACATCGGGAAGACAGGAGAAGAACCCCGCTCTCAGAATGAAATGGATGATGGCAATGAAATACCCGATTACAGCTGACAAAAGAATAATGGAGATAATCCCTGAAAGAAATGAGCAAGGTCAAACTCTCTGGAGCAAAACGAATGATGCTGGATCAGATAAGGTAATGGTATCACCTCTGGCTGTGACGTGGTGGAATAGAAATGGACCAACAACAAGCACAATCCATTATCCCAAGGTATATAAAACTTACTTTGAGAAGGTTGAAAGGTTGAAACACGGAACCTTTGGCCCCATTCATTTCCGAAATCAAGTCAAAATACGCCGCAGGGTTGACATAAACCCGGGCCATGCAGACCTCAGTGCTAGAGAAGCACAAGATGTTATCATGGAGGTCGTTTTCCCGAATGAGGTTGGAGCCAGGATACTGACATCAGAATCACAATTGACAATAACAAAGGAAAAGAAAGAAGAACTCCAGGATTGTAAGATTGCTCCTTTAATGGTGGCATACATGTTAGAAAGAGAACTGGTTCGCAAGACCAGATTCCTACCAGTGGCTGGCGGGACAAGCAGCGTGTATATAGAAGTACTACATTTGACTCAAGGAACCTGCTGGGAGCAGATGTACACACCAGGAGGGGAAGTAAGGAATGATGATGTTGACCAGAGTTTGATCATTGCTGCTAGAAACATTGTAAGGAGAGCAACAGTATCAGCAGACCCATTGGCCTCGCTCTTGGAGATGTGTCATGGTACACAAATAGGCGGAATAAGAATGGTAGACATCCTTAGACAAAACCCAACAGAAGAGCAAGCCGTGGATATATGCAAGGCAGCAATAGGCCTAAGAATCAGTTCATCTTTCAGCTTTGGAGGTTTCACTTTCAAAAGAACAAGTGGGTCTTCTGTCAAGAAGGAAGAAGAAGTGCTTACAGGCAACCTCCAGACATTGAAAATAAGAGTGCATGAGGGATATGAGGAATTCACAATGGTTGGGCGAAGAGCAACAGCCCTCCTAAGGAAAGCAACCAGAAGGCTGATTCAACTGATAGTAAGTGGGAGAGACGAACAATCAATCGCTGAAGCGATCATTGTAGCAATGGTATTTTCACAAGAGGACTGCATGATAAAGGCAGTCCGAGGTGATTTGAACTTCGTGAACAGAGCGAACCAGCGACTGAACCCCATGCACCAACTTCTGAGGCACTTCCAAAAAGATGCAAAAGTGTTGTTTCAGAACTGGGGAATTGAACCCATCGACAATGTCATGGGGATGATTGGAATATTGCCCGACATGACTCCCAGCACAGAGATGTCACTAAGAGGAGTGAGAGTCAGCAAAATGGGAGTGGACGAATACTCTAGCACTGAAAGAGTGGTTGTGAGTATTGATCGTTTCTTAAGGGTTCGAGATCAGAGGGGGAACATACTTCTATCCCCTGAAGAAGTTAGTGAGACACAAGGGACGGAAAAGTTAACAATAACATATTCATCGTCTATGATGTGGGAGATTAACGGCCCGGAATCAGTGCTAGTTAACACATACCAATGGATCATTAGGAATTGGGAGACTGTGAAGATTCAGTGGTCTCAAGATCCTACTATGTTATACAATAAGGTGGAATTTGAACCCTTTCAATCTCTGGTACCTAAAGCTGCCAGAGGCCAATATAGTGGATTTGTGAGAACGCTATTCCAACAAATGCGTGATGTACTGGGAACATTTGACACTGTTCAGATAATAAAGCTGCTACCATTTGCCGCAGCCCCACCAGAGCAGAGTAGGATGCAGTTTTCTTCTCTGACTGTGAATGTAAGAGGCTCAGGAATGAGAATCCTTGTGAGAGGCAACTCCCCTGTGTTTAATTACAACAAGGCAACCAAGAGGCTTACAGTCCTCGGGAAGGATGCAGGTGCACTCACAGAAGACCCAGATGAAGGAACAGCAGGAGTGGAATCCGCAGTATTGAGAGGATTCCTAATTCTAGGCAAAGAAGACAAGAGATACGGACCAGCATTGAGCATCAACGAATTGAGCAATCTTGCGAAAGGGGAGAAAGCTAATGTATTGATAGGGCAAGGAGACGTAGTGTTGGTAATGAAACGGAAACGGGACTCTAGCATACTTACTGACAGCCAGACAGCGACCAAAAGAATTCGAATGGCCATCAATTAGTGTCGAATTGTTTAAAAACGACCTTGTTTCTACT
>A/chicken/Korea/01310/2001(CE2)_PB1
AGCGAAAGCAGGCAAACCATTTGAATGGATGTCAATCCGACTTTACTTTTCTTGAAAGTGCCAGCGCAAAATGCTATAAGTACCACATTCCCTTATACTGGAGACCCTCCATACAGCCATGGAACAGGAACAGGATACACCATGGACACAGTCAACAGAACACATCAATACTCAGAAAAGGGGAAATGGACAACAAACACCGAAACTGGAGCACCCCAACTCAATCCGATTGATGGACCACTACCTGAAGATAACGAGCCGAGTGGGTATGCACAAACAGATTGTGTATTGGAGGCAATGGCTTTCCTTGAAGAATCCCACCCAGGGATCTTCGAAAATTCGTGTCTTGAAACGATGGAAGTTGTTCAGCAAACAAGAGTTGATAAATTGACTCAAGGTCGCCAGACCTATGACTGGACATTGAATCGGAACCAGCCAGCTGCAACTGCTTTAACCAACACTATAGAGGTCTTCAGATCGAACGGTTTAACAGCCAATGAATCAGGGAGGCTAATAGATCTCCTCAAAGACGTGATGGAATCAATGGATAAGGAAGAGATGGAAATAACAACACATTTTCAGAGAAAGAGAAGAGTGAGGGACAACATGACCAAGAAAATGGTCACACAAAGAACAATAGGGAAGAAAAAGCAAAGACTGAACAAAAGGAGCTATCTAATAAGAGCACTGACACTGAACACAATGACAAAAGATGCAGAAAGAGGCAAATTGAAAAGGCGGGCAATTGCAACACCTGGAATGCAAATCAGAGGATTCGTGTACGTTGTTGAAACACTGGCAAGGAGTATCTGTGAGAAACTTGAGCAATCTGGGCTCCCAGTTGGAGGGAATGAAAAGAAGGCCAAATTGGCAAATGTTGTAAGAAAAATGATGACTAACTCACAAGATACTGAGCTTTCCTTTACAATTACTGGAGACAACACCAAATGGAATGAGAATCAGAATCCTCGGATGTTTCTAGCAATGATAACATATATCACAAGGAACCAACCTGAATGGTTTAGAAATGTCTTAAGCATTGCCCCTATAATGTTCTCAAACAAAATGGCGAGGTTAGGGAAAGGGTACATGTTCGAAAGTAAGAACATGAAGCTACGGACACAAATACCGGCAGAAATGCTTGCAAACATTGACCTGAAGTACTTTAATGAATCGACAAGAAAGAAAATCGAGAAAATAAGACCTCTACTAATAGATGGCACAGCCGCATTGAGTCCTGGAATGATGATGGGCATGTTCAACATGCTTAGTACAGTATTAGGAGTCTCAATCCTAAATCTTGGACAGAAGAGGTACACTAAAACCACATATTGGTGGGACGGGCTCCAATCCTCTGATGATTTCGCTCTCATAGTGAATGCACTGGATCATGAGGGAATACAAGCAGGAGTAGATAGGTTCTATAGAACTTGCAAATTGGTTGGGATCAATATGAGCAAAAAGAAGTCTTACATAAATCGAACAGGAACATTTGAATTCACTAGCTTTTTTTATCGCTATGGATTTGTAGCCAACTTTAGTATGGAGCTACCCAGCTTTGGAGTGTCTGGGATTAACGAATCGGCTGACATGAGCATTGGTGTTACAGTGATAAAGAACAACATGATAAACAATGACCTTGGACCAGCAACAGCTCAAATGGCCCTTCAGCTATTCATCAAGGACTACAGGTACACATACAGATGCCATAGGGGTGATACACAAATCCAAACGAGGAGATCATTCGAGCTGAAGAAGCTGTGGGAGCAGACCCGTTCAAAGGCAGGACTGTTGGTTTCGGATGGAGGACCAAACCTATACAATATCCGGAATCTCCACATTCCAGAGGTCTGCTTGAAATGGGAATTGATGGATGAAGATTATCAAGGCAGGCTGTGTAATCCTCTGAATCCGTTTGTCAGTCATAAGGAAATTGAGTCCGTCAACAATGCTGTAGTAATGCCAGCTCATGGTCCAGCCAAGAGCATGGAATATGATGCTGTTGCAACTACACATTCATGGATCCCTAAGAGGAACCGTTCCATCCTCAACACCAGTCAAAGGGGAATTCTTGAAGATGAACAGATGTACCAGAAGTGCTGCAATCTATTTGAGAAGTTCTTCCCTAGCAGTTCATATCGAAGGCCAGTTGGAATTTCCAGCATGGTGGAGGCCATGGTATCTAGGGCCCGAATTGATGCACGAATTGACTTCGAGTCTGGAAGGATTAAGAAAGAAGAGTTTGCTGAGATCATGAAGACCTGTTCCACCATTGAAGAGCTCAGACGGCAAAAATAGTGAATTTAGCTTGTCCTTCATGAAAAAATGCCTTGTTTCTACT
>A/chicken/Korea/01310/2001(CE4)_PB1
AGCGAAAGCAGGCAAACCATTTGAATGGATGTCAATCCGACTTTACTTTTCTTGAAAGTGCCAGCGCAAAATGCTATAAGTACCACATTCCCTTATACTGGAGACCCTCCATACAGCCATGGAACAGGAACAGGATACACCATGGACACAGTCAACAGAACACATCAATACTCAGAAAAGGGGAAATGGACAACAAACACCGAAACTGGAGCACCCCAACTCAATCCGATTGATGGACCACTACCTGAAGATAACGAGCCGAGTGGGTATGCACAAACAGATTGTGTATTGGAGGCAATGGCTTTCCTTGAAGAATCCCACCCAGGGATCTTCGAAAATTCGTGTCTTGAAACGATGGAAGTTGTTCAGCAAACAAGAGTTGATAAATTGACTCAAGGTCGCCAGACCTATGACTGGACATTGAATCGGAACCAGCCAGCTGCAACTGCTTTAACCAACACTATAGAGGTCTTCAGATCGAACGGTTTAACAGCCAATGAATCAGGGAGGCTAATAGATCTCCTCAAAGACGTGATGGAATCAATGGATAAGGAAGAGATGGAAATAACAACACATTTTCAGAGAAAGAGAAGAGTGAGGGACAACATGACCAAGAAAATGGTCACACAAAGAACAATAGGGAAGAAAAAGCAAAGACTGAACAAAAGGAGCTATCTAATAAGAGCACTGACACTGAACACAATGACAAAAGATGCAGAAAGAGGCAAATTGAAAAGGCGGGCAATTGCAACACCTGGAATGCAAATCAGAGGATTCGTGTACGTTGTTGAAACACTGGCAAGGAGTATCTGTGAGAAACTTGAGCAATCTGGGCTCCCAGTTGGAGGGAATGAAAAGAAGGCCAAATTGGCAAATGTTGTAAGAAAAATGATGACTAACTCACAAGATACTGAGCTTTCCTTTACAATTACTGGAGACAACACCAAATGGAATGAGAATCAGAATCCTCGGATGTTTCTAGCAATGATAACATATATCACAAGGAACCAACCTGAATGGTTTAGAAATGTCTTAAGCATTGCCCCTATAATGTTCTCAAACAAAATGGCGAGGTTAGGGAAAGGGTACATGTTCGAAAGTAAGAACATGAAGCTACGGACACAAATACCGGCAGAAATGCTTGCAAACATTGACCTGAAGTACTTTAATGAATCGACAAGAAAGAAAATCGAGAAAATAAGACCTCTACTAATAGATGGCACAGCCGCATTGAGTCCTGGAATGATGATGGGCATGTTCAACATGCTTAGTACAGTATTAGGAGTCTCAATCCTAAATCTTGGACAGAAGAGGTACACTAAAACCACATATTGGTGGGACGGGCTCCAATCCTCTGATGATTTCGCTCTCATAGTGAATGCACTGGATCATGAGGGAATACAAGCAGGAGTAGATAGGTTCTATAGAACTTGCAAATTGGTTGGGATCAATATGAGCAAAAAGAAGTCTTACATAAATCGAACAGGAACATTTGAATTCACTAGCTTTTTTTATCGCTATGGATTTGTAGCCAACTTTAGTATGGAGCTACCCAGCTTTGGAGTGTCTGGGATTAACGAATCGGCTGACATGAGCATTGGTGTTACAGTGATAAAGAACAACATGATAAACAATGACCTTGGACCAGCAACAGCTCAAATGGCCCTTCAGCTATTCATCAAGGACTACAGGTACACATACAGATGCCATAGGGGTGATACACAAATCCAAACGAGGAGATCATTCGAGCTGAAGAAGCTGTGGGAGCAGACCCGTTCAAAGGCAGGACTGTTGGTTTCGGATGGAGGACCAAACCTATACAATATCCGGAATCTCCACATTCCAGAGGTCTGCTTGAAATGGGAATTGATGGATGAAGATTATCAAGGCAGGCTGTGTAATCCTCTGAATCCGTTTGTCAGTCATAAGGAAATTGAGTCCGTCAACAATGCTGTAGTAATGCCAGCTCATGGTCCAGCCAAGAGCATGGAATATGATGCTGTTGCAACTACACATTCATGGATCCCTAAGAGGAACCGTTCCATCCTCAACACCAGTCAAAGGGGAATTCTTGAAGATGAACAGATGTACCAGAAGTGCTGCAATCTATTTGAGAAGTTCTTCCCTAGCAGTTCATATCGAAGGCCAGTTGGAATTTCCAGCATGGTGGAGGCCATGGTATCTAGGGCCCGAATTGATGCACGAATTGACTTCGAGTCTGGAAGGATTAAGAAAGAAGAGTTTGCTGAGATCATGAAGACCTGTTCCACCATTGAAGAGCTCAGACGGCAAAAATAGTGAATTTAGCTTGTCCTTCATGAAAAAATGCCTTGTTTCTACT
>A/chicken/Korea/01310/2001(CE20)_PB1
AGCGAAAGCAGGCAAACCATTTGAATGGATGTCAATCCGACTTTACTTTTCTTGAAAGTGCCAGCGCAAAATGCTATAAGTACCACATTCCCTTATACTGGAGACCCTCCATACAGCCATGGAACAGGAACAGGATACACCATGGACACAGTCAACAGAACACATCAATACTCAGAAAAGGGGAAATGGACAACAAACACCGAAACTGGAGCACCCCAACTCAATCCGATTGATGGACCACTACCTGAAGATAACGAGCCGAGTGGGTATGCACAAACAGATTGTGTATTGGAGGCAATGGCTTTCCTTGAAGAATCCCACCCAGGGATCTTCGAAAATTCGTGTCTTGAAACGATGGAAGTTGTTCAGCAAACAAGAGTTGATAAATTGACTCAAGGTCGCCAGACCTATGACTGGACATTGAATCGGAACCAGCCAGCTGCAACTGCTTTAACCAACACTATAGAGGTCTTCAGATCGAACGGTTTAACAGCCAATGAATCAGGGAGGCTAATAGATCTCCTCAAAGACGTGATGGAATCAATGGATAAGGAAGAGATGGAAATAACAACACATTTTCAGAGAAAGAGAAGAGTGAGGGACAACATGACCAAGAAAATGGTCACACAAAGAACAATAGGGAAGAAAAAGCAAAGACTGAACAAAAGGAGCTATCTAATAAGAGCACTGACACTGAACACAATGACAAAAGATGCAGAAAGAGGCAAATTGAAAAGGCGGGCAATTGCAACACCTGGAATGCAAATCAGAGGATTCGTGTACGTTGTTGAAACACTGGCAAGGAGTATCTGTGAGAAACTTGAGCAATCTGGGCTCCCAGTTGGAGGGAATGAAAAGAAGGCCAAATTGGCAAATGTTGTAAGAAAAATGATGACTAACTCACAAGATACTGAGCTTTCCTTTACAATTACTGGAGACAACACCAAATGGAATGAGAATCAGAATCCTCGGATGTTTCTAGCAATGATAACATATATCACAAGGAACCAACCTGAATGGTTTAGAAATGTCTTAAGCATTGCCCCTATAATGTTCTCAAACAAAATGGCGAGGTTAGGGAAAGGGTACATGTTCGAAAGTAAGAACATGAAGCTACGGACACAAATACCGGCAGAAATGCTTGCAAACATTGACCTGAAGTACTTTAATGAATCGACAAGAAAGAAAATCGAGAAAATAAGACCTCTACTAATAGATGGCACAGCCGCATTGAGTCCTGGAATGATGATGGGCATGTTCAACATGCTTAGTACAGTATTAGGAGTCTCAATCCTAAATCTTGGACAGAAGAGGTACACTAAAACCACATATTGGTGGGACGGGCTCCAATCCTCTGATGATTTCGCTCTCATAGTGAATGCACTGGATCATGAGGGAATACAAGCAGGAGTAGATAGGTTCTATAGAACTTGCAAATTGGTTGGGATCAATATGAGCAAAAAGAAGTCTTACATAAATCGAACAGGAACATTTGAATTCACTAGCTTTTTTTATCGCTATGGATTTGTAGCCAACTTTAGTATGGAGCTACCCAGCTTTGGAGTGTCTGGGATTAACGAATCGGCTGACATGAGCATTGGTGTTACAGTGATAAAGAACAACATGATAAACAATGACCTTGGACCAGCAACAGCTCAAATGGCCCTTCAGCTATTCATCAAGGACTACAGGTACACATACAGATGCCATAGGGGTGATACACAAATCCAAACGAGGAGATCATTCGAGCTGAAGAAGCTGTGGGAGCAGACCCGTTCAAAGGCAGGACTGTTGGTTTCGGATGGAGGACCAAACCTATACAATATCCGGAATCTCCACATTCCAGAGGTCTGCTTGAAATGGGAATTGATGGATGAAGATTATCAAGGCAGGCTGTGTAATCCTCTGAATCCGTTTGTCAGTCATAAGGAAATTGAGTCCGTCAACAATGCTGTAGTAATGCCAGCTCATGGTCCAGCCAAGAGCATGGAATATGATGCTGTTGCAACTACACATTCATGGATCCCTAAGAGGAACCGTTCCATCCTCAACACCAGTCAAAGGGGAATTCTTGAAGATGAACAGATGTACCAGAAGTGCTGCAATCTATTTGAGAAGTTCTTCCCTAGCAGTTCATATCGAAGGCCAGTTGGAATTTCCAGCATGGTGGAGGCCATGGTATCTAGGGCCCGAATTGATGCACGAATTGACTTCGAGTCTGGAAGGATTAAGAAAGAAGAGTTTGCTGAGATCATGAAGACCTGTTCCACCATTGAAGAGCTCAGACGGCAAAAATAGTGAATTTAGCTTGTCCTTCATGAAAAAATGCCTTGTTTCTACT
>A/chicken/Korea/01310/2001(CE22)_PB1
AGCGAAAGCAGGCAAACCATTTGAATGGATGTCAATCCGACTTTACTTTTCTTGAAAGTGCCAGCGCAAAATGCTATAAGTACCACATTCCCTTATACTGGAGACCCTCCATACAGCCATGGAACAGGAACAGGATACACCATGGACACAGTCAACAGAACACATCAATACTCAGAAAAGGGGAAATGGACAACAAACACCGAAACTGGAGCACCCCAACTCAATCCGATTGATGGACCACTACCTGAAGATAACGAGCCGAGTGGGTATGCACAAACAGATTGTGTATTGGAGGCAATGGCTTTCCTTGAAGAATCCCACCCAGGGATCTTCGAAAATTCGTGTCTTGAAACGATGGAAGTTGTTCAGCAAACAAGAGTTGATAAATTGACTCAAGGTCGCCAGACCTATGACTGGACATTGAATCGGAACCAGCCAGCTGCAACTGCTTTAACCAACACTATAGAGGTCTTCAGATCGAACGGTTTAACAGCCAATGAATCAGGGAGGCTAATAGATCTCCTCAAAGACGTGATGGAATCAATGGATAAGGAAGAGATGGAAATAACAACACATTTTCAGAGAAAGAGAAGAGTGAGGGACAACATGACCAAGAAAATGGTCACACAAAGAACAATAGGGAAGAAAAAGCAAAGACTGAACAAAAGGAGCTATCTAATAAGAGCACTGACACTGAACACAATGACAAAAGATGCAGAAAGAGGCAAATTGAAAAGGCGGGCAATTGCAACACCTGGAATGCAAATCAGAGGATTCGTGTACGTTGTTGAAACACTGGCAAGGAGTATCTGTGAGAAACTTGAGCAATCTGGGCTCCCAGTTGGAGGGAATGAAAAGAAGGCCAAATTGGCAAATGTTGTAAGAAAAATGATGACTAACTCACAAGATACTGAGCTTTCCTTTACAATTACTGGAGACAACACCAAATGGAATGAGAATCAGAATCCTCGGATGTTTCTAGCAATGATAACATATATCACAAGGAACCAACCTGAATGGTTTAGAAATGTCTTAAGCATTGCCCCTATAATGTTCTCAAACAAAATGGCGAGGTTAGGGAAAGGGTACATGTTCGAAAGTAAGAACATGAAGCTACGGACACAAATACCGGCAGAAATGCTTGCAAACATTGACCTGAAGTACTTTAATGAATCGACAAGAAAGAAAATCGAGAAAATAAGACCTCTACTAATAGATGGCACAGCCGCATTGAGTCCTGGAATGATGATGGGCATGTTCAACATGCTTAGTACAGTATTAGGAGTCTCAATCCTAAATCTTGGACAGAAGAGGTACACTAAAACCACATATTGGTGGGACGGGCTCCAATCCTCTGATGATTTCGCTCTCATAGTGAATGCACTGGATCATGAGGGAATACAAGCAGGAGTAGATAGGTTCTATAGAACTTGCAAATTGGTTGGGATCAATATGAGCAAAAAGAAGTCTTACATAAATCGAACAGGAACATTTGAATTCACTAGCTTTTTTTATCGCTATGGATTTGTAGCCAACTTTAGTATGGAGCTACCCAGCTTTGGAGTGTCTGGGATTAACGAATCGGCTGACATGAGCATTGGTGTTACAGTGATAAAGAACAACATGATAAACAATGACCTTGGACCAGCAACAGCTCAAATGGCCCTTCAGCTATTCATCAAGGACTACAGGTACACATACAGATGCCATAGGGGTGATACACAAATCCAAACGAGGAGATCATTCGAGCTGAAGAAGCTGTGGGAGCAGACCCGTTCAAAGGCAGGACTGTTGGTTTCGGATGGAGGACCAAACCTATACAATATCCGGAATCTCCACATTCCAGAGGTCTGCTTGAAATGGGAATTGATGGATGAAGATTATCAAGGCAGGCTGTGTAATCCTCTGAATCCGTTTGTCAGTCATAAGGAAATTGAGTCCGTCAACAATGCTGTAGTAATGCCAGCTCATGGTCCAGCCAAGAGCATGGAATATGATGCTGTTGCAACTACACATTCATGGATCCCTAAGAGGAACCGTTCCATCCTCAACACCAGTCAAAGGGGAATTCTTGAAGATGAACAGATGTACCAGAAGTGCTGCAATCTATTTGAGAAGTTCTTCCCTAGCAGTTCATATCGAAGGCCAGTTGGAATTTCCAGCATGGTGGAGGCCATGGTATCTAGGGCCCGAATTGATGCACGAATTGACTTCGAGTCTGGAAGGATTAAGAAAGAAGAGTTTGCTGAGATCATGAAGACCTGTTCCACCATTGAAGAGCTCAGACGGCAAAAATAGTGAATTTAGCTTGTCCTTCATGAAAAAATGCCTTGTTTCTACT
>A/chicken/Korea/01310/2001(CE2)_PA
AGCGAAAGCAGGTACTGATCCAAAATGGAAGACTTTGTGCGACAATGCTTCAATCCAATGATTGTCGAGCTTGCGGAAAAGGCAATGAAAGAATATGGGGAAGATCCGAAAATCGAAACTAATAAATTTGCTGCAATATGCACACACTTAGAAGTCTGTTTCATGTATTCTGATTTCCATTTTATTGATGAGCGAGGCGAATCAATAATTGTAGAATCGGGCGACCCAAATGCATTATTGAAACACCGATTTGAAATAATTGAAGGGAGGGATCGAACGATGGCCTGGACGGTGGTGAATAGTATATGCAATACTACAGGAGTCGAGAAGCCGAAATTTCTCCCAGATTTGTATGACTACAAGGAGAATCGATTCATTGAAATTGGAGTGACACGGAGAGAAGTTCACATATACTATCTAGAGAAAGCCAACAAAATAAAATCCGAAAAGACCCACATTCACATATTCTCATTCACTGGGGAGGAAATGGCCACCAAAGCGGACTACACCCTTGATGAAGAAAGCAGGGCAAGGATCAAAACCAGGCTGTTCACTATAAGGCAGGAAATGGCTGGTAGGGGTCTGTGGGATTCCTTTCGTCAGTCCGAGAGAGGCGAAGAGACAATTGAAGAGAGATTTGAGATCACTGGAACCATGCGCAGGCTTGCCGACCAAAGCCTCCCACCGAACTTCTCCAGCCTTGAAAACTTTAGAGCCTATGTGGATGGATTCGAACCGAACGGCTGCATTGAGGGCAAGCTTTCTCAAATGTCAAAAGAAGTGAACGCTAGAATTGAACCATTTCTGAGAACAACACCACGCCCTATTAGATTACCTGATGGGCCTCCCTGTTCCCAACGATCAAAGTTCTTGCTGATGGATGCACTTAAATTAAGCATCGAAGATCCGAGTCATGAGGGAGAGGGGATACCGCTATATGATGCAGTCAAATGCATGAAGACATTTTTTGGCTGGAAAGAACCCAACATTGTGAAACCACATGAAAAGGGCATAAACCCCAACTACCTCTTGGCTTGGAAGCAGGTGTTGGCAGAACTCCAAGATATTGAACATGAAGAGAAAATTCCAAAAACAAAGAACCTGAAGAAAACAAGCCAGTTGAAGTGGGCACTTGGTGAGAACATGGCACCAGAGAAAGTAGACTTTGAGGACTGTAAAGATATTAGCGATCTAAAACAATATGACAGTGATGAACCAGAGTCTAGATCTCTAGCAAGCTGGATCCAGAATGAATTCAACAAGGCATGCGAATTGACAGACTCAAGTTGGATTGAACTTGATGAAATAGGAGAAGACGTTGCCCCAATTGAGCACATTGCAAGTATGAGAAGGAATTACTTCACAGCAGAAGTATCTCACTGCAGAGCTACTGAATACATAATGAAGGGAGTGTACATAAACACAGCTTTATTGAATGCATCCTGTGCAGCCATGGATGACTTTCAACTGATTCCAATGATAAGCAAATGCAGAACTAAAGAAGGAAGACGGAAAACTAATCTATATGGATTCATCATAAAGGGAAGATCCCATTTGAGAAATGACACTGATGTAGTAAACTTTGTGAGTATGGAATTTTCTCTTACTGACCCGAGGCTGGAGCCACACAAATGGGAAAAGTACTGCGTTCTCGAGATAGGAGACATGCTCCTACGGACTGCAATAGGCCAAGTGTCGAGGCCCATGTTTCTGTATGTGCGGACCAATGGAACCTCCAAGATTAAGATGAAATGGGGCATGGAAATGAGGCGGTGCCTTCTTCAATCCCTCCAGCAAATTGAGAGCATGATTGAGGCCGAGTCTTCTATCAAGGAGAAGGACATGACCAAAGAATTCTTTGAAAACAAATCAGAAACATGGCCAATTGGAGAGTCACCCAAAGGAGTGGAGGAAGGCTCCATTGGAAAAGTGTGCAGGACCTTACTTGCAAAATCTGTGTTCAACAGTCTATATGCATCTCCACAACTCGAGGGGTTTTCAGCTGAGTCAAGAAAATTACTTCTCATTGTTCAGGCACTTAGGGACAACCTGGAACCTGGGACCTTCGATCTTGGAGGGCTATATGAAGCAATTGAGGAGTGCCTGATTAATGATCCCTGGGTTTTGCTTAATGCATCTTGGTTCAACTCCTTCCTCACACATGCACTGAAATAGTTGTGGCAATGCTACTATTTGCTATCCATACTGTCCAAAAAAGTACCTTGTTTCTACT------------------------------------------------------------------------------------------------------------
>A/chicken/Korea/01310/2001(CE4)_PA
AGCGAAAGCAGGTACTGATCCAAAATGGAAGACTTTGTGCGACAATGCTTCAATCCAATGATTGTCGAGCTTGCGGAAAAGGCAATGAAAGAATATGGGGAAGATCCGAAAATCGAAACTAATAAATTTGCTGCAATATGCACACACTTAGAAGTCTGTTTCATGTATTCTGATTTCCATTTTATTGATGAGCGAGGCGAATCAATAATTGTAGAATCGGGCGACCCAAATGCATTATTGAAACACCGATTTGAAATAATTGAAGGGAGGGATCGAACGATGGCCTGGACGGTGGTGAATAGTATATGCAATACTACAGGAGTCGAGAAGCCGAAATTTCTCCCAGATTTGTATGACTACAAGGAGAATCGATTCATTGAAATTGGAGTGACACGGAGAGAAGTTCACATATACTATCTAGAGAAAGCCAACAAAATAAAATCCGAAAAGACCCACATTCACATATTCTCATTCACTGGGGAGGAAATGGCCACCAAAGCGGACTACACCCTTGATGAAGAAAGCAGGGCAAGGATCAAAACCAGGCTGTTCACTATAAGGCAGGAAATGGCTGGTAGGGGTCTGTGGGATTCCTTTCGTCAGTCCGAGAGAGGCGAAGAGACAATTGAAGAGAGATTTGAGATCACTGGAACCATGCGCAGGCTTGCCGACCAAAGCCTCCCACCGAACTTCTCCAGCCTTGAAAACTTTAGAGCCTATGTGGATGGATTCGAACCGAACGGCTGCATTGAGGGCAAGCTTTCTCAAATGTCAAAAGAAGTGAACGCTAGAATTGAACCATTTCTGAGAACAACACCACGCCCTATTAGATTACCTGATGGGCCTCCCTGTTCCCAACGATCAAAGTTCTTGCTGATGGATGCACTTAAATTAAGCATCGAAGATCCGAGTCATGAGGGAGAGGGGATACCGCTATATGATGCAGTCAAATGCATGAAGACATTTTTTGGCTGGAAAGAACCCAACATTGTGAAACCACATGAAAAGGGCATAAACCCCAACTACCTCTTGGCTTGGAAGCAGGTGTTGGCAGAACTCCAAGATATTGAACATGAAGAGAAAATTCCAAAAACAAAGAACCTGAAGAAAACAAGCCAGTTGAAGTGGGCACTTGGTGAGAACATGGCACCAGAGAAAGTAGACTTTGAGGACTGTAAAGATATTAGCGATCTAAAACAATATGACAGTGATGAACCAGAGTCTAGATCTCTAGCAAGCTGGATCCAGAATGAATTCAACAAGGCATGCGAATTGACAGACTCAAGTTGGATTGAACTTGATGAAATAGGAGAAGACGTTGCCCCAATTGAGCACATTGCAAGTATGAGAAGGAATTACTTCACAGCAGAAGTATCTCACTGCAGAGCTACTGAATACATAATGAAGGGAGTGTACATAAACACAGCTTTATTGAATGCATCCTGTGCAGCCATGGATGACTTTCAACTGATTCCAATGATAAGCAAATGCAGAACTAAAGAAGGAAGACGGAAAACTAATCTATATGGATTCATCATAAAGGGAAGATCCCATTTGAGAAATGACACTGATGTAGTAAACTTTGTGAGTATGGAATTTTCTCTTACTGACCCGAGGCTGGAGCCACACAAATGGGAAAAGTACTGCGTTCTCGAGATAGGAGACATGCTCCTACGGACTGCAATAGGCCAAGTGTCGAGGCCCATGTTTCTGTATGTGCGGACCAATGGAACCTCCAAGATTAAGATGAAATGGGGCATGGAAATGAGGCGGTGCCTTCTTCAATCCCTCCAGCAAATTGAGAGCATGATTGAGGCCGAGTCTTCTATCAAGGAGAAGGACATGACCAAAGAATTCTTTGAAAACAAATCAGAAACATGGCCAATTGGAGAGTCACCCAAAGGAGTGGAGGAAGGCTCCATTGGAAAAGTGTGCAGGACCTTACTTGCAAAATCTGTGTTCAACAGTCTATATGCATCTCCACAACTCGAGGGGTTTTCAGCTGAGTCAAGAAAATTACTTCTCATTGTTCAGGCACTTAGGGACAACCTGGAACCTGGGACCTTCGATCTTGGAGGGCTATATGAAGCAATTGAGGAGTGCCTGATTAATGATCCCTGGGTTTTGCTTAATGCATCTTGGTTCAACTCCTTCCTCACACATGCACTGAAATAGTTGTGGCAATGCTACTATTTGCTATCCATACTGTCCAAAAAAGTACCTTGTTTCTACT------------------------------------------------------------------------------------------------------------
>A/chicken/Korea/01310/2001(CE20)_PA
AGCGAAAGCAGGTACTGATCCAAAATGGAAGACTTTGTGCGACAATGCTTCAATCCAATGATTGTCGAGCTTGCGGAAAAGGCAATGAAAGAATATGGGGAAGATCCGAAAATCGAAACTAATAAATTTGCTGCAATATGCACACACTTAGAAGTCTGTTTCATGTATTCTGATTTCCATTTTATTGATGAGCGAGGCGAATCAATAATTGTAGAATCGGGCGACCCAAATGCATTATTGAAACACCGATTTGAAATAATTGAAGGGAGGGATCGAACGATGGCCTGGACGGTGGTGAATAGTATATGCAATACTACAGGAGTCGAGAAGCCGAAATTTCTCCCAGATTTGTATGACTACAAGGAGAATCGATTCATTGAAATTGGAGTGACACGGAGAGAAGTTCACATATACTATCTAGAGAAAGCCAACAAAATAAAATCCGAAAAGACCCACATTCACATATTCTCATTCACTGGGGAGGAAATGGCCACCAAAGCGGACTACACCCTTGATGAAGAAAGCAGGGCAAGGATCAAAACCAGGCTGTTCACTATAAGGCAGGAAATGGCTGGTAGGGGTCTGTGGGATTCCTTTCGTCAGTCCGAGAGAGGCGAAGAGACAATTGAAGAGAGATTTGAGATCACTGGAACCATGCGCAGGCTTGCCGACCAAAGCCTCCCACCGAACTTCTCCAGCCTTGAAAACTTTAGAGCCTATGTGGATGGATTCGAACCGAACGGCTGCATTGAGGGCAAGCTTTCTCAAATGTCAAAAGAAGTGAACGCTAGAATTGAACCATTTCTGAGAACAACACCACGCCCTATTAGATTACCTGATGGGCCTCCCTGTTCCCAACGATCAAAGTTCTTGCTGATGGATGCACTTAAATTAAGCATCGAAGATCCGAGTCATGAGGGAGAGGGGATACCGCTATATGATGCAGTCAAATGCATGAAGACATTTTTTGGCTGGAAAGAACCCAACATTGTGAAACCACATGAAAAGGGCATAAACCCCAACTACCTCTTGGCTTGGAAGCAGGTGTTGGCAGAACTCCAAGATATTGAACATGAAGAGAAAATTCCAAAAACAAAGAACCTGAAGAAAACAAGCCAGTTGAAGTGGGCACTTGGTGAGAACATGGCACCAGAGAAAGTAGACTTTGAGGACTGTAAAGATATTAGCGATCTAAAACAATATGACAGTGATGAACCAGAGTCTAGATCTCTAGCAAGCTGGATCCAGAATGAATTCAACAAGGCATGCGAATTGACAGACTCAAGTTGGATTGAACTTGATGAAATAGGAGAAGACGTTGCCCCAATTGAGCACATTGCAAGTATGAGAAGGAATTACTTCACAGCAGAAGTATCTCACTGCAGAGCTACTGAATACATAATGAAGGGAGTGTACATAAACACAGCTTTATTGAATGCATCCTGTGCAGCCATGGATGACTTTCAACTGATTCCAATGATAAGCAAATGCAGAACTAAAGAAGGAAGACGGAAAACTAATCTATATGGATTCATCATAAAGGGAAGATCCCATTTGAGAAATGACACTGATGTAGTAAACTTTGTGAGTATGGAATTTTCTCTTACTGACCCGAGGCTGGAGCCACACAAATGGGAAAAGTACTGCGTTCTCGAGATAGGAGACATGCTCCTACGGACTGCAATAGGCCAAGTGTCGAGGCCCATGTTTCTGTATGTGCGGACCAATGGAACCTCCAAGATTAAGATGAAATGGGGCATGGAAATGAGGCGGTGCCTTCTTCAATCCCTCCAGCAAATTGAGAGCATGATTGAGGCCGAGTCTTCTATCAAGGAGAAGGACATGACCAAAGAATTCTTTGAAAACAAATCAGAAACATGGCCAATTGGAGAGTCACCCAAAGGAGTGGAGGAAGGCTCCATTGGAAAAGTGTGCAGGACCTTACTTGCAAAATCTGTGTTCAACAGTCTATATGCATCTCCACAACTCGAGGGGTTTTCAGCTGAGTCAAGAAAATTACTTCTCATTGTTCAGGCACTTAGGGACAACCTGGAACCTGGGACCTTCGATCTTGGAGGGCTATATGAAGCAATTGAGGAGTGCCTGATTAATGATCCCTGGGTTTTGCTTAATGCATCTTGGTTCAACTCCTTCCTCACACATGCACTGAAATAGTTGTGGCAATGCTACTATTTGCTATCCATACTGTCCAAAAAAGTACCTTGTTTCTACT------------------------------------------------------------------------------------------------------------
>A/chicken/Korea/01310/2001(CE22)_PA
AGCGAAAGCAGGTACTGATCCAAAATGGAAGACTTTGTGCGACAATGCTTCAATCCAATGATTGTCGAGCTTGCGGAAAAGGCAATGAAAGAATATGGGGAAGATCCGAAAATCGAAACTAATAAATTTGCTGCAATATGCACACACTTAGAAGTCTGTTTCATGTATTCTGATTTCCATTTTATTGATGAGCGAGGCGAATCAATAATTGTAGAATCGGGCGACCCAAATGCATTATTGAAACACCGATTTGAAATAATTGAAGGGAGGGATCGAACGATGGCCTGGACGGTGGTGAATAGTATATGCAATACTACAGGAGTCGAGAAGCCGAAATTTCTCCCAGATTTGTATGACTACAAGGAGAATCGATTCATTGAAATTGGAGTGACACGGAGAGAAGTTCACATATACTATCTAGAGAAAGCCAACAAAATAAAATCCGAAAAGACCCACATTCACATATTCTCATTCACTGGGGAGGAAATGGCCACCAAAGCGGACTACACCCTTGATGAAGAAAGCAGGGCAAGGATCAAAACCAGGCTGTTCACTATAAGGCAGGAAATGGCTGGTAGGGGTCTGTGGGATTCCTTTCGTCAGTCCGAGAGAGGCGAAGAGACAATTGAAGAGAGATTTGAGATCACTGGAACCATGCGCAGGCTTGCCGACCAAAGCCTCCCACCGAACTTCTCCAGCCTTGAAAACTTTAGAGCCTATGTGGATGGATTCGAACCGAACGGCTGCATTGAGGGCAAGCTTTCTCAAATGTCAAAAGAAGTGAACGCTAGAATTGAACCATTTCTGAGAACAACACCACGCCCTATTAGATTACCTGATGGGCCTCCCTGTTCCCAACGATCAAAGTTCTTGCTGATGGATGCACTTAAATTAAGCATCGAAGATCCGAGTCATGAGGGAGAGGGGATACCGCTATATGATGCAGTCAAATGCATGAAGACATTTTTTGGCTGGAAAGAACCCAACATTGTGAAACCACATGAAAAGGGCATAAACCCCAACTACCTCTTGGCTTGGAAGCAGGTGTTGGCAGAACTCCAAGATATTGAACATGAAGAGAAAATTCCAAAAACAAAGAACCTGAAGAAAACAAGCCAGTTGAAGTGGGCACTTGGTGAGAACATGGCACCAGAGAAAGTAGACTTTGAGGACTGTAAAGATATTAGCGATCTAAAACAATATGACAGTGATGAACCAGAGTCTAGATCTCTAGCAAGCTGGATCCAGAATGAATTCAACAAGGCATGCGAATTGACAGACTCAAGTTGGATTGAACTTGATGAAATAGGAGAAGACGTTGCCCCAATTGAGCACATTGCAAGTATGAGAAGGAATTACTTCACAGCAGAAGTATCTCACTGCAGAGCTACTGAATACATAATGAAGGGAGTGTACATAAACACAGCTTTATTGAATGCATCCTGTGCAGCCATGGATGACTTTCAACTGATTCCAATGATAAGCAAATGCAGAACTAAAGAAGGAAGACGGAAAACTAATCTATATGGATTCATCATAAAGGGAAGATCCCATTTGAGAAATGACACTGATGTAGTAAACTTTGTGAGTATGGAATTTTCTCTTACTGACCCGAGGCTGGAGCCACACAAATGGGAAAAGTACTGCGTTCTCGAGATAGGAGACATGCTCCTACGGACTGCAATAGGCCAAGTGTCGAGGCCCATGTTTCTGTATGTGCGGACCAATGGAACCTCCAAGATTAAGATGAAATGGGGCATGGAAATGAGGCGGTGCCTTCTTCAATCCCTCCAGCAAATTGAGAGCATGATTGAGGCCGAGTCTTCTATCAAGGAGAAGGACATGACCAAAGAATTCTTTGAAAACAAATCAGAAACATGGCCAATTGGAGAGTCACCCAAAGGAGTGGAGGAAGGCTCCATTGGAAAAGTGTGCAGGACCTTACTTGCAAAATCTGTGTTCAACAGTCTATATGCATCTCCACAACTCGAGGGGTTTTCAGCTGAGTCAAGAAAATTACTTCTCATTGTTCAGGCACTTAGGGACAACCTGGAACCTGGGACCTTCGATCTTGGAGGGCTATATGAAGCAATTGAGGAGTGCCTGATTAATGATCCCTGGGTTTTGCTTAATGCATCTTGGTTCAACTCCTTCCTCACACATGCACTGAAATAGTTGTGGCAATGCTACTATTTGCTATCCATACTGTCCAAAAAAGTACCTTGTTTCTACT------------------------------------------------------------------------------------------------------------
>A/chicken/Korea/01310/2001(CE2)_H9
AGCAAAAGCAGGGGAATTTCACAACCAGCCAAAATGGAAATAATAGCACTAATAGCTATACTGGTAGTGACAGGAACAAGCGATGCTGATAAAATTTGCATTGGCTACCAGTCAACAAACTCCACAGAAACTGTTGATACACTAGTAGAAAACAATGTCCCTGTGACACATACCAAAGAATTGCTCCACACAGAGCACAATGGAATGTTATGTGCAACAAACTTGGGACACCCTCTTATCCTAGACACCTGCACCATTGAAGGGTTGGTGTACGGCAATCCTTCCTGTGATTTGCTACTGGGAGGGAAAGAGTGGTCTTACATTGTCGAAAGATCATCAGCTGTTAATGGGATGTGCTACCCTGGAAGGGTAGAGAATCTGGAAGAACTCAGGTCTTTTTTCAGTTCTGCTCGCTCCTACAAAAGACTCCTACTTTTTCCAGACCGTACTTGGAATGTGACTTTCACTGGGACAAGCAAAGCATGCTCAGGCTCATTCTACAGAAGTATGAGATGGCTGACACACAAGAACAATTCTTACCCTATTCAAGACGCCCAATATACCAACGACTGGGGAAAGAATATTCTCTTCATGTGGGGCATACACCATCCACCTACTGATACTGAGCAAATGAATCTATACAAAAAAGCTGATACAACAACAAGTATAACAACGGAAGATATCAATCGAACTTTCAAACCAGTGATAGGGCCAAGGCCTCTTGTCAATGGTCAACAAGGAAGAATTGATTATTATTGGTCAGTACTAAAGCCAGGCCAGACATTGCGAATAAGATCCAATGGAAATCTAATTGCCCCATGGTATGGACACATTCTTTCAGGAGAAAGCCATGGAAGAATCCTGAAGACCGATTTGAATAGTGGCAACTGCATAATACAATGCCAAACTGAGAAAGGTGGTTTGAACACGACCTTGCCATTCCAAAATGTCAGCAAATATGCATTTGGGAACTGTCCCAAATATGTTGGAGTGAAGAGTCTCAAACTGGCAGTTGGTCTAAGGAATGTGCCTGCTACATCAGGTAGAGGGCTTTTCGGTGCCATAGCTGGATTCATAGAAGGAGGTTGGCCAGGACTAGTTGCAGGCTGGTACGGGTTTCAGCACTCAAATGATCAAGGGGTTGGAATAGCCGCAGACAAAGAATCAACTCAAGAAGCAGTTGATAAAATAACATCCAAAGTAAATAATATAATCGACAAAATGAACAAGCAGTATGAAATCATTGATCATGAGTTCAGTGAGATTGAAGCCAGACTCAATATGATCAACAATAAGATTGATGACCAAATACAGGACATCTGGGCGTACAATGCAGAATTACTAGTACTGCTTGAAAACCAGAAAACACTCGATGAGCATGATGCAAATGTGAACAATCTGTATAATAAGGTGAAGAGAGCATTGGGTTCAAATGCAATAGAGGATGGGAAGGGATGCTTCGAGTTGTATCACAAATGTGATGATCAATGCATGGAAACAATTAGAAACGGGACTTATGACAGGCTAAAGTATAAAGAAGAATCAAAACTAGAAAGGCAGAAAATAGAAGGGGTAAAACTGGAGTCTGAAGAAACTTACAAGATTCTTACCATTTATTCGACTGTCGCCTCATCTCTTGTGCTTGCAATAGGGCTTGCTGCCTTCATGTTCTGGGCCATGTCCAATGGATCTTGCAGATGCAACATTTGTATATAATTAGCAAAAACACCCTTGTTTCTACT-----------------------------------------------------------------------------------------------------------------------------------------------------------------------------------------------------------------------------------------------------------------------------------------------------------------------------------------------------------------------------------------------------------------------------------------------------------------------------------------------------------------------------------------------------------------------------------------------------------------------
>A/chicken/Korea/01310/2001(CE4)_H9
AGCAAAAGCAGGGGAATTTCACAACCAGCCAAAATGGAAATAATAGCACTAATAGCTATACTGGTAGTGACAGGAACAAGCGATGCTGATAAAATTTGCATTGGCTACCAGTCAACAAACTCCACAGAAACTGTTGATACACTAGTAGAAAACAATGTCCCTGTGACACATACCAAAGAATTGCTCCACACAGAGCACAATGGAATGTTATGTGCAACAAACTTGGGACACCCTCTTATCCTAGACACCTGCACCATTGAAGGGTTGGTGTACGGCAATCCTTCCTGTGATTTGCTACTGGGAGGGAAAGAGTGGTCTTACATTGTCGAAAGATCATCAGCTGTTAATGGGATGTGCTACCCTGGAAGGGTAGAGAATCTGGAAGAACTCAGGTCTTTTTTCAGTTCTGCTCGCTCCTACAAAAGACTCCTACTTTTTCCAGACCGTACTTGGAATGTGACTTTCACTGGGACAAGCAAAGCATGCTCAGGCTCATTCTACAGAAGTATGAGATGGCTGACACACAAGAACAATTCTTACCCTATTCAAGACGCCCAATATACCAACGACTGGGGAAAGAATATTCTCTTCATGTGGGGCATACACCATCCACCTACTGATACTGAGCAAATGAATCTATACAAAAAAGCTGATACAACAACAAGTATAACAACGGAAGATATCAATCGAACTTTCAAACCAGTGATAGGGCCAAGGCCTCTTGTCAATGGTCAACAAGGAAGAATTGATTATTATTGGTCAGTACTAAAGCCAGGCCAGACATTGCGAATAAGATCCAATGGAAATCTAATTGCCCCATGGTATGGACACATTCTTTCAGGAGAAAGCCATGGAAGAATCCTGAAGACCGATTTGAATAGTGGCAACTGCATAATACAATGCCAAACTGAGAAAGGTGGTTTGAACACGACCTTGCCATTCCAAAATGTCAGCAAATATGCATTTGGGAACTGTCCCAAATATGTTGGAGTGAAGAGTCTCAAACTGGCAGTTGGTCTAAGGAATGTGCCTGCTACATCAGGTAGAGGGCTTTTCGGTGCCATAGCTGGATTCATAGAAGGAGGTTGGCCAGGACTAGTTGCAGGCTGGTACGGGTTTCAGCACTCAAATGATCAAGGGGTTGGAATAGCCGCAGACAAAGAATCAACTCAAGAAGCAGTTGATAAAATAACATCCAAAGTAAATAATATAATCGACAAAATGAACAAGCAGTATGAAATCATTGATCATGAGTTCAGTGAGATTGAAGCCAGACTCAATATGATCAACAATAAGATTGATGACCAAATACAGGACATCTGGGCGTACAATGCAGAATTACTAGTACTGCTTGAAAACCAGAAAACACTCGATGAGCATGATGCAAATGTGAACAATCTGTATAATAAGGTGAAGAGAGCATTGGGTTCAAATGCAATAGAGGATGGGAAGGGATGCTTCGAGTTGTATCACAAATGTGATGATCAATGCATGGAAACAATTAGAAACGGGACTTATGACAGGCTAAAGTATAAAGAAGAATCAAAACTAGAAAGGCAGAAAATAGAAGGGGTAAAACTGGAGTCTGAAGAAACTTACAAGATTCTTACCATTTATTCGACTGTCGCCTCATCTCTTGTGCTTGCAATAGGGCTTGCTGCCTTCATGTTCTGGGCCATGTCCAATGGATCTTGCAGATGCAACATTTGTATATAATTAGCAAAAACACCCTTGTTTCTACT-----------------------------------------------------------------------------------------------------------------------------------------------------------------------------------------------------------------------------------------------------------------------------------------------------------------------------------------------------------------------------------------------------------------------------------------------------------------------------------------------------------------------------------------------------------------------------------------------------------------------
>A/chicken/Korea/01310/2001(CE20)_H9
AGCAAAAGCAGGGGAATTTCACAACCAGCCAAAATGGAAATAATAGCACTAATAGCTATACTGGTAGTGACAGGAACAAGCGATGCTGATAAAATTTGCATTGGCTACCAGTCAACAAACTCCACAGAAACTGTTGATACACTAGTAGAAAACAATGTCCCTGTGACACATACCAAAGAATTGCTCCACACAGAGCACAATGGAATGTTATGTGCAACAAACTTGGGACACCCTCTTATCCTAGACACCTGCACCATTGAAGGGTTGGTGTACGGCAATCCTTCCTGTGATTTGCTACTGGGAGGGAAAGAGTGGTCTTACATTGTCGAAAGATCATCAGCTGTTAATGGGATGTGCTACCCTGGAAGGGTAGAGAATCTGGAAGAACTCAGGTCCTTTTTCAGTTCTGCTCGCTCCTACAAAAGACTCCTACTTTTTCCAGACCGTACTTGGAATGTGACTTTCAATGGGACAAGCAAAGCATGCTCAGGCTCATTCTACAGAAGTATGAGATGGCTGACACACAAGAACAATTCTTACCCTATTCAAGACGCCCAATATACCAACGACTGGGGAAAGAATATTCTCTTCATGTGGGGCATACACCATCCACCTACTGATACTGAGCAAATGAATCTATACAAAAAAGCTGATACAACAACAAGTATAACAACGGAAGATATCAATCGAACTTTCAAACCAGGGATAGGGCCAAGGCCTCTTGTCAATGGTCAACAAGGAAGAATTGATTATTATTGGTCAGTACTAAAGCCAGGCCAGACATTGCGAATAAGATCCAATGGAAATCTAATTGCCCCATGGTATGGACACATTCTTTCAGGAGAAAGCCATGGAAGAATCCTGAAGACCGATTTGAATAGTGGCAACTGCATAATACAATGCCAAACTGAGAAAGGTGGTTTGAACACGACCTTGCCATTCCAAAATGTCAGCAAATATGCATTTGGGAACTGTCCCAAATATGTTGGAGTGAAGAGTCTCAAACTGGCAGTTGGTCTAAGGAATGTGCCTGCTACATCAGGTAGAGGGCTTTTCGGTGCCATAGCTGGATTCATAGAAGGAGGTTGGCCAGGACTAGTTGCAGGCTGGTACGGGTTTCAGCACTCAAATGATCAAGGGGTTGGAATAGCCGCAGACAAAGAATCAACTCAAGAAGCAGTTGATAAAATAACATCCAAAGTAAATAATATAATCGACAAAATGAACAAGCAGTATGAAATCATTGATCATGAGTTCAGTGAGATTGAAGCCAGACTCAATATGATCAACAATAAGATTGATGACCAAATACAGGACATCTGGGCGTACAATGCAGAATTACTAGTACTGCTTGAAAACCAGAAAACACTCGATGATCATGATGCAAATGTGAACAATCTGTATAATAAGGTGAAGAGAGCATTGGGTTCAAATGCAATAGAGGATGGGAAGGGATGCTTCGAGTTGTATCACAAATGTGATGATCAATGCATGGAAACAATTAGAAACGGGACTTATGACAGGCTAAAGTATAAAGAAGAATCAAAACTAGAAAGGCAGAAAATAGAAGGGGTAAAACTGGAGTCTGAAGAAACTTACAAGATTCTTACCATTTATTCGACTGTCGCCTCATCTCTTGTGCTTGCAATAGGGCTTGCTGCCTTCATGTTCTGGGCCATGTCCAATGGATCTTGCAGATGCAACATTTGTATATAATTAGCAAAAACACCCTTGTTTCTACT-----------------------------------------------------------------------------------------------------------------------------------------------------------------------------------------------------------------------------------------------------------------------------------------------------------------------------------------------------------------------------------------------------------------------------------------------------------------------------------------------------------------------------------------------------------------------------------------------------------------------
>A/chicken/Korea/01310/2001(CE22)_H9
AGCAAAAGCAGGGGAATTTCACAACCAGCCAAAATGGAAATAATAGCACTAATAGCTATACTGGTAGTGACAGGAACAAGCGATGCTGATAAAATTTGCATTGGCTACCAGTCAACAAACTCCACAGAAACTGTTGATACACTAGTAGAAAACAATGTCCCTGTGACACATACCAAAGAATTGCTCCACACAGAGCACAATGGAATGTTATGTGCAACAAACTTGGGACACCCTCTTATCCTAGACACCTGCACCATTGAAGGGTTGGTGTACGGCAATCCTTCCTGTGATTTGCTACTGGGAGGGAAAGAGTGGTCTTACATTGTCGAAAGATCATCAGCTGTTAATGGGATGTGCTACCCTGGAAGGGTAGAGAATCTGGAAGAACTCAGGTCCTTTTTCAGTTCTGCTCGCTCCTACAAAAGACTCCTACTTTTTCCAGACCGTACTTGGAATGTGACTTTCAATGGGACAAGCAAAGCATGCTCAGGCTCATTCTACAGAAGTATGAGATGGCTGACACACAAGAACAATTCTTACCCTATTCAAGACGCCCAATATACCAACGACTGGGGAAAGAATATTCTCTTCATGTGGGGCATACACCATCCACCTACTGATACTGAGCAAATGAATCTATACAAAAAAGCTGATACAACAACAAGTATAACAACGGAAGATATCAATCGAACTTTCAAACCAGGGATAGGGCCAAGGCCTCTTGTCAATGGTCAACAAGGAAGAATTGATTATTATTGGTCAGTACTAAAGCCAGGCCAGACATTGCGAATAAGATCCAATGGAAATCTAATTGCCCCATGGTATGGACACATTCTTTCAGGAGAAAGCCATGGAAGAATCCTGAAGACCGATTTGAATAGTGGCAACTGCATAATACAATGCCAAACTGAGAAAGGTGGTTTGAACACGACCTTGCCATTCCAAAATGTCAGCAAATATGCATTTGGGAACTGTCCCAAATATGTTGGAGTGAAGAGTCTCAAACTGGCAGTTGGTCTAAGGAATGTGCCTGCTACATCAGGTAGAGGGCTTTTCGGTGCCATAGCTGGATTCATAGAAGGAGGTTGGCCAGGACTAGTTGCAGGCTGGTACGGGTTTCAGCACTCAAATGATCAAGGGGTTGGAATAGCCGCAGACAAAGAATCAACTCAAGAAGCAGTTGATAAAATAACATCCAAAGTAAATAATATAATCGACAAAATGAACAAGCAGTATGAAATCATTGATCATGAGTTCAGTGAGATTGAAGCCAGACTCAATATGATCAACAATAAGATTGATGACCAAATACAGGACATCTGGGCGTACAATGCAGAATTACTAGTACTGCTTGAAAACCAGAAAACACTCGATGATCATGATGCAAATGTGAACAATCTGTATAATAAGGTGAAGAGAGCATTGGGTTCAAATGCAATAGAGGATGGGAAGGGATGCTTCGAGTTGTATCACAAATGTGATGATCAATGCATGGAAACAATTAGAAACGGGACTTATGACAGGCTAAAGTATAAAGAAGAATCAAAACTAGAAAGGCAGAAAATAGAAGGGGTAAAACTGGAGTCTGAAGAAACTTACAAGATTCTTACCATTTATTCGACTGTCGCCTCATCTCTTGTGCTTGCAATAGGGCTTGCTGCCTTCATGTTCTGGGCCATGTCCAATGGATCTTGCAGATGCAACATTTGTATATAATTAGCAAAAACACCCTTGTTTCTACT-----------------------------------------------------------------------------------------------------------------------------------------------------------------------------------------------------------------------------------------------------------------------------------------------------------------------------------------------------------------------------------------------------------------------------------------------------------------------------------------------------------------------------------------------------------------------------------------------------------------------
>A/chicken/Korea/01310/2001(CE2)_NP
AGCAAAAGCAGGGTAGATAATCACTCACCGAGTGACATCAACACCATGGCGTCTCAAGGCACCAAACGATCTTATGAACAGATGGAAACTGGTGGAGAACGCCAGAATGCCACTGAGATCAGAGCATCTGTCGGAAGAATGGTTGGTGGAATTGGAAGGTTTTATATACAGATGTGCACTGAGCTCAAACTCAGTGACCATGAAGGAAGGCTGATTCAGAACAGCATAACAATAGAGAGAATGGTTCTCTCTGCATTTGATGAAAGAAGGAACAGATACCTGGAAGAACATCCCAGTGCGGGGAAGGACCCAAAGAAAACTGGGGGTCCAATCTACCGAAGGAGAGACGGAAAATGGGTGAGAGAGCTGATTCTATATGACAAAGAGGAAATCAGGAGGATTTGGCGTCAAGCGAACAATGGAGAAGATGCAACCGCTGGTCTCACTCACATGATGATCTGGCATTCCAATTTAAATGATGCCACATATCAGAGAACAAGAGCTCTCGTGCGTACTGGGATGGACCCCAGAATGTGCTCTCTGATGCAAGGATCAACTCTTCCAAGGAGATCTGGAGCTGCTGGTGCAGCAGTAAAGGGAGTCGGAACAATGGTAATGGAACTAATTCGGATGATAAAACGAGGGATTAACGATCGGAATTTCTGGAGAGGTGAAAATGGACGAAGAACAAGGATTGCATATGAGAGAATGTGCAACATTCTCAAAGGAAAGTTCCAAACAGCAGCACAAAGAGCAATGGTGGACCAGGTACGAGAAAGCAGGAATCCTGGGAATGCTGAAATTGAAGATCTCATCTTTCTGGCACGGTCTGCACTCATATTGAGAGGGTCAGTGGCCCATAAGTCCTGCTTGCCTGCTTGTGTGTACGGACTTGCCGTGGCCAGTGGGTATGACTTCGAAAGAGAAGGATACTCTCTAGTAGGGATAGATCCTTTCCGTCTACTGCAAAACAGCCAGGTCTTCAGTCTAATTAGACCAAATGAGAATCCAGCACATAAAAGCCAATTGGTATGGATGGCATGCCATTCTGCAGCGTTTGAAGATCTGAGAGTCTCAAGTTTCATCAGAGGAGCAAGAGTGGTCCCAAGAGGACAATTATCTACCAGGGGAGTTCAAATTGCTTCAAATGAGAACACTGAAACAATGGACTCTAGCACTCTTGAACTGAGAAGCAGATATTGGGCTATAAGAACCAGGAGTGGAGGAAACACCAACCAGCAGAGAGCATCTGCAGGACAGATCAGTGTGCAGCCTACTTTCTCAGTACAGAGAAATCTTCCCTTCGAAAAAGCAACCATTATGGCGGCATTTACAGGAAACACGGAAGGCAGAACATCTGACATGAGGACTGAAATCATAAGAATGATGGAAAGTGCCAGACCAGAAGATGTGTCTTTCCAGGGGCGGGGAGTCTTCGAGCTCTCGGACGAAAAGGCAACGAACCCGATCGTGCCTTCCTTTGACATGAGTAAAGAAGGATCTTATTTCTTCGGAGACAATGCAGAGGAGTATGACAATTAAAGAAAATACCCTTGTTTCTACT---------------------------------------------------------------------------------------------------------------------------------------------------------------------------------------------------------------------------------------------------------------------------------------------------------------------------------------------------------------------------------------------------------------------------------------------------------------------------------------------------------------------------------------------------------------------------------------------------------------------------------------------------------------------------------------------------------------------------------------------------------------------------------------------------------
>A/chicken/Korea/01310/2001(CE4)_NP
AGCAAAAGCAGGGTAGATAATCACTCACCGAGTGACATCAACACCATGGCGTCTCAAGGCACCAAACGATCTTATGAACAGATGGAAACTGGTGGAGAACGCCAGAATGCCACTGAGATCAGAGCATCTGTCGGAAGAATGGTTGGTGGAATTGGAAGGTTTTATATACAGATGTGCACTGAGCTCAAACTCAGTGACCATGAAGGAAGGCTGATTCAGAACAGCATAACAATAGAGAGAATGGTTCTCTCTGCATTTGATGAAAGAAGGAACAGATACCTGGAAGAACATCCCAGTGCGGGGAAGGACCCAAAGAAAACTGGGGGTCCAATCTACCGAAGGAGAGACGGAAAATGGGTGAGAGAGCTGATTCTATATGACAAAGAGGAAATCAGGAGGATTTGGCGTCAAGCGAACAATGGAGAAGATGCAACCGCTGGTCTCACTCACATGATGATCTGGCATTCCAATTTAAATGATGCCACATATCAGAGAACAAGAGCTCTCGTGCGTACTGGGATGGACCCCAGAATGTGCTCTCTGATGCAAGGATCAACTCTTCCAAGGAGATCTGGAGCTGCTGGTGCAGCAGTAAAGGGAGTCGGAACAATGGTAATGGAACTAATTCGGATGATAAAACGAGGGATTAACGATCGGAATTTCTGGAGAGGTGAAAATGGACGAAGAACAAGGATTGCATATGAGAGAATGTGCAACATTCTCAAAGGAAAGTTCCAAACAGCAGCACAAAGAGCAATGGTGGACCAGGTACGAGAAAGCAGGAATCCTGGGAATGCTGAAATTGAAGATCTCATCTTTCTGGCACGGTCTGCACTCATATTGAGAGGGTCAGTGGCCCATAAGTCCTGCTTGCCTGCTTGTGTGTACGGACTTGCCGTGGCCAGTGGGTATGACTTCGAAAGAGAAGGATACTCTCTAGTAGGGATAGATCCTTTCCGTCTACTGCAAAACAGCCAGGTCTTCAGTCTAATTAGACCAAATGAGAATCCAGCACATAAAAGCCAATTGGTATGGATGGCATGCCATTCTGCAGCGTTTGAAGATCTGAGAGTCTCAAGTTTCATCAGAGGAGCAAGAGTGGTCCCAAGAGGACAATTATCTACCAGGGGAGTTCAAATTGCTTCAAATGAGAACACTGAAACAATGGACTCTAGCACTCTTGAACTGAGAAGCAGATATTGGGCTATAAGAACCAGGAGTGGAGGAAACACCAACCAGCAGAGAGCATCTGCAGGACAGATCAGTGTGCAGCCTACTTTCTCAGTACAGAGAAATCTTCCCTTCGAAAAAGCAACCATTATGGCGGCATTTACAGGAAACACGGAAGGCAGAACATCTGACATGAGGACTGAAATCATAAGAATGATGGAAAGTGCCAGACCAGAAGATGTGTCTTTCCAGGGGCGGGGAGTCTTCGAGCTCTCGGACGAAAAGGCAACGAACCCGATCGTGCCTTCCTTTGACATGAGTAAAGAAGGATCTTATTTCTTCGGAGACAATGCAGAGGAGTATGACAATTAAAGAAAATACCCTTGTTTCTACT---------------------------------------------------------------------------------------------------------------------------------------------------------------------------------------------------------------------------------------------------------------------------------------------------------------------------------------------------------------------------------------------------------------------------------------------------------------------------------------------------------------------------------------------------------------------------------------------------------------------------------------------------------------------------------------------------------------------------------------------------------------------------------------------------------
>A/chicken/Korea/01310/2001(CE20)_NP
AGCAAAAGCAGGGTAGATAATCACTCACCGAGTGACATCAACACCATGGCGTCTCAAGGCACCAAACGATCTTATGAACAGATGGAAACTGGTGGAGAACGCCAGAATGCCACTGAGATCAGAGCATCTGTCGGAAGAATGGTTGGTGGAATTGGAAGGTTTTATATACAGATGTGCACTGAGCTCAAACTCAGTGACCATGAAGGAAGGCTGATTCAGAACAGCATAACAATAGAGAGAATGGTTCTCTCTGCATTTGATGAAAGAAGGAACAGATACCTGGAAGAACATCCCAGTGCGGGGAAGGACCCAAAGAAAACTGGGGGTCCAATCTACCGAAGGAGAGACGGAAAATGGGTGAGAGAGCTGATTCTATATGACAAAGAGGAAATCAGGAGGATTTGGCGTCAAGCGAACAATGGAGAAGATGCAACCGCTGGTCTCACTCACATGATGATCTGGCATTCCAATTTAAATGATGCCACATATCAGAGAACAAGAGCTCTCGTGCGTACTGGGATGGACCCCAGAATGTGCTCTCTGATGCAAGGATCAACTCTTCCAAGGAGATCTGGAGCTGCTGGTGCAGCAGTAAAGGGAGTCGGAACAATGGTAATGGAACTAATTCGGATGATAAAACGAGGGATTAACGATCGGAATTTCTGGAGAGGTGAAAATGGACGAAGAACAAGGATTGCATATGAGAGAATGTGCAACATTCTCAAAGGAAAGTTCCAAACAGCAGCACAAAGAGCAATGGTGGACCAGGTACGAGAAAGCAGGAATCCTGGGAATGCTGAAATTGAAGATCTCATCTTTCTGGCACGGTCTGCACTCATATTGAGAGGGTCAGTGGCCCATAAGTCCTGCTTGCCTGCTTGTGTGTACGGACTTGCCGTGGCCAGTGGGTATGACTTCGAAAGAGAAGGATACTCTCTAGTAGGGATAGATCCTTTCCGTCTACTGCAAAACAGCCAGGTCTTCAGTCTAATTAGACCAAATGAGAATCCAGCACATAAAAGCCAATTGGTATGGATGGCATGCCATTCTGCAGCGTTTGAAGATCTGAGAGTCTCAAGTTTCATCAGAGGAGCAAGAGTGGTCCCAAGAGGACAATTATCTACCAGGGGAGTTCAAATTGCTTCAAATGAGAACACTGAAACAATGGACTCTAGCACTCTTGAACTGAGAAGCAGATATTGGGCTATAAGAACCAGGAGTGGAGGAAACACCAACCAGCAGAGAGCATCTGCAGGACAGATCAGTGTGCAGCCTACTTTCTCAGTACAGAGAAATCTTCCCTTCGAAAAAGCAACCATTATGGCGGCATTTACAGGAAACACGGAAGGCAGAACATCTGACATGAGGACTGAAATCATAAGAATGATGGAAAGTGCCAGACCAGAAGATGTGTCTTTCCAGGGGCGGGGAGTCTTCGAGCTCTCGGACGAAAAGGCAACGAACCCGATCGTGCCTTCCTTTGACATGAGTAAAGAAGGATCTTATTTCTTCGGAGACAATGCAGAGGAGTATGACAATTAAAGAAAATACCCTTGTTTCTACT---------------------------------------------------------------------------------------------------------------------------------------------------------------------------------------------------------------------------------------------------------------------------------------------------------------------------------------------------------------------------------------------------------------------------------------------------------------------------------------------------------------------------------------------------------------------------------------------------------------------------------------------------------------------------------------------------------------------------------------------------------------------------------------------------------
>A/chicken/Korea/01310/2001(CE22)_NP
AGCAAAAGCAGGGTAGATAATCACTCACCGAGTGACATCAACACCATGGCGTCTCAAGGCACCAAACGATCTTATGAACAGATGGAAACTGGTGGAGAACGCCAGAATGCCACTGAGATCAGAGCATCTGTCGGAAGAATGGTTGGTGGAATTGGAAGGTTTTATATACAGATGTGCACTGAGCTCAAACTCAGTGACCATGAAGGAAGGCTGATTCAGAACAGCATAACAATAGAGAGAATGGTTCTCTCTGCATTTGATGAAAGAAGGAACAGATACCTGGAAGAACATCCCAGTGCGGGGAAGGACCCAAAGAAAACTGGGGGTCCAATCTACCGAAGGAGAGACGGAAAATGGGTGAGAGAGCTGATTCTATATGACAAAGAGGAAATCAGGAGGATTTGGCGTCAAGCGAACAATGGAGAAGATGCAACCGCTGGTCTCACTCACATGATGATCTGGCATTCCAATTTAAATGATGCCACATATCAGAGAACAAGAGCTCTCGTGCGTACTGGGATGGACCCCAGAATGTGCTCTCTGATGCAAGGATCAACTCTTCCAAGGAGATCTGGAGCTGCTGGTGCAGCAGTAAAGGGAGTCGGAACAATGGTAATGGAACTAATTCGGATGATAAAACGAGGGATTAACGATCGGAATTTCTGGAGAGGTGAAAATGGACGAAGAACAAGGATTGCATATGAGAGAATGTGCAACATTCTCAAAGGAAAGTTCCAAACAGCAGCACAAAGAGCAATGGTGGACCAGGTACGAGAAAGCAGGAATCCTGGGAATGCTGAAATTGAAGATCTCATCTTTCTGGCACGGTCTGCACTCATATTGAGAGGGTCAGTGGCCCATAAGTCCTGCTTGCCTGCTTGTGTGTACGGACTTGCCGTGGCCAGTGGGTATGACTTCGAAAGAGAAGGATACTCTCTAGTAGGGATAGATCCTTTCCGTCTACTGCAAAACAGCCAGGTCTTCAGTCTAATTAGACCAAATGAGAATCCAGCACATAAAAGCCAATTGGTATGGATGGCATGCCATTCTGCAGCGTTTGAAGATCTGAGAGTCTCAAGTTTCATCAGAGGAGCAAGAGTGGTCCCAAGAGGACAATTATCTACCAGGGGAGTTCAAATTGCTTCAAATGAGAACACTGAAACAATGGACTCTAGCACTCTTGAACTGAGAAGCAGATATTGGGCTATAAGAACCAGGAGTGGAGGAAACACCAACCAGCAGAGAGCATCTGCAGGACAGATCAGTGTGCAGCCTACTTTCTCAGTACAGAGAAATCTTCCCTTCGAAAAAGCAACCATTATGGCGGCATTTACAGGAAACACGGAAGGCAGAACATCTGACATGAGGACTGAAATCATAAGAATGATGGAAAGTGCCAGACCAGAAGATGTGTCTTTCCAGGGGCGGGGAGTCTTCGAGCTCTCGGACGAAAAGGCAACGAACCCGATCGTGCCTTCCTTTGACATGAGTAAAGAAGGATCTTATTTCTTCGGAGACAATGCAGAGGAGTATGACAATTAAAGAAAATACCCTTGTTTCTACT---------------------------------------------------------------------------------------------------------------------------------------------------------------------------------------------------------------------------------------------------------------------------------------------------------------------------------------------------------------------------------------------------------------------------------------------------------------------------------------------------------------------------------------------------------------------------------------------------------------------------------------------------------------------------------------------------------------------------------------------------------------------------------------------------------
>A/chicken/Korea/01310/2001(CE2)_N2
AGCAAAAGCAGGAGTGAAAATGAATCCAAATCAGAAAATAATAACAATTGGCTCTGTCTCTCTAACCATTGCAACAGTATGTTTCCTCATGCAGATTGCCATTCTAGCAACGACTGTAACACTGCACTTCAAGCAAAATGAATGCAGCATACCCTCGAACAACCAAGCAGTTCCATGTGAACCAATCATAATAGAAAGGAACATAACAGAAATAGTGTATTTGAATAATACTACCATAGAGAAAGAACTTTGTCCTAAAGTGGTAGAATACAGGAGTTGGTCGAAACCGCAGTGTCAGATTACAGGGTTTGCTCCTTTCTCCAAGGACAACTCAATCCGGCTTTCTGCTGGTGGGAGCATTTGGGTAACAAGAGAACCTTATGTATCATGCAGCTCCAATAAATGTTATCAATTTGCACTTGGGCAGGGAACCACGCTAGATAACAAACACTCAAATGGGACAATACATGATAGAATCTCTCATCGAACCCTTTTAATGAACGAGTTGGGTGTTCCATTTCATTTGGGAACCAAACAGGTGTGTATAGCATGGTCCAGCTCAAGCTGTCATGATGGGAGAGCATGGTTACATGTTTGTGTCACTGGAGATGATAGAAATGCAACTGCTAGTTTCATTTATGATGGAGTGCTTGTTGACAGTATTGGCTCATGGTCTCAAAATATTCTCAGAACTCAGGAGTCAGAATGCGTTTGCATCAATGGAACTTGTACAGTAGTAATGACTGATGGAAGTGCATCAGGAAGAGCTGACACTAGAATACTATTCATTAAAGAGGGGAAAATTGTACATATTAGCCAATTATCAGGAAGTGCTCAGCATATAGAGGAATGTTCTTGTTATCCCAGATATCCAGACGTCAGATGTGTTTGCAGAGACAATTGGAAAGGATCTAATAGGCCCATTATAGATATAAATATGGCGGATTATAGCATTGATTCCAGTTATGTGTGCTCGGGACTTGTTGGCGACACACCAAGGAATGATGATAGCTCTAGCAACAGCAACTGCAAAGATCCTAATAATGAGAGAGGGAACCCGGGAGTAAAAGGGTGGGCCTTTGACTATGGAAATGATGTTTGGATGGGGAGAACAATCAGCAAGGATTCACGCTCAGGTTATGAAACTTTCAGAGTCATTGGTGGTTGGACCACAGCTAACTCCAAATCACAGGTGAATAGACAAGTCATAGTTGACAATAACAACTGGTCTGGTTATTCTGGCATTTTCTCTGTTGAAGGCAAAAGCTGCATCAATAGGTGTTTTTATGTGGAGTTGATAAGAGGAAGGCCACAAGAGACTAGAGTATGGTGGACCTCAAACAGCATTGTCGTGTTTTGTGGCACTTCAGGTACCTATGGAACAGGCTCATGGCCTGATGGGGCGAATATCAATTTTATGCCTATATAAGCTTTCGCAATTTTAGAAAAAACTCCTTGTTTCTACT-----------------------------------------------------------------------------------------------------------------------------------------------------------------------------------------------------------------------------------------------------------------------------------------------------------------------------------------------------------------------------------------------------------------------------------------------------------------------------------------------------------------------------------------------------------------------------------------------------------------------------------------------------------------------------------------------------------------------------------------------------------------------------------------------------------------------------------------------------------------------------------------------------------
>A/chicken/Korea/01310/2001(CE4)_N2
AGCAAAAGCAGGAGTGAAAATGAATCCAAATCAGAAAATAATAACAATTGGCTCTGTCTCTCTAACCATTGCAACAGTATGTTTCCTCATGCAGATTGCCATTCTAGCAACGACTGTAACACTGCACTTCAAGCAAAATGAATGCAGCATACCCTCGAACAACCAAGCAGTTCCATGTGAACCAATCATAATAGAAAGGAACATAACAGAAATAGTGTATTTGAATAATACTACCATAGAGAAAGAACTTTGTCCTAAAGTGGTAGAATACAGGAGTTGGTCGAAACCGCAGTGTCAGATTACAGGGTTTGCTCCTTTCTCCAAGGACAACTCAATCCGGCTTTCTGCTGGTGGGAGCATTTGGGTAACAAGAGAACCTTATGTATCATGCAGCTCCAATAAATGTTATCAATTTGCACTTGGGCAGGGAACCACGCTAGATAACAAACACTCAAATGGGACAATACATGATAGAATCTCTCATCGAACCCTTTTAATGAACGAGTTGGGTGTTCCATTTCATTTGGGAACCAAACAGGTGTGTATAGCATGGTCCAGCTCAAGCTGTCATGATGGGAGAGCATGGTTACATGTTTGTGTCACTGGAGATGATAGAAATGCAACTGCTAGTTTCATTTATGATGGAGTGCTTGTTGACAGTATTGGCTCATGGTCTCAAAATATTCTCAGAACTCAGGAGTCAGAATGCGTTTGCATCAATGGAACTTGTACAGTAGTAATGACTGATGGAAGTGCATCAGGAAGAGCTGACACTAGAATACTATTCATTAAAGAGGGGAAAATTGTACATATTAGCCAATTATCAGGAAGTGCTCAGCATATAGAGGAATGTTCTTGTTATCCCAGATATCCAGACGTCAGATGTGTTTGCAGAGACAATTGGAAAGGATCTAATAGGCCCATTATAGATATAAATATGGCGGATTATAGCATTGATTCCAGTTATGTGTGCTCGGGACTTGTTGGCGACACACCAAGGAATGATGATAGCTCTAGCAACAGCAACTGCAAAGATCCTAATAATGAGAGAGGGAACCCGGGAGTAAAAGGGTGGGCCTTTGACTATGGAAATGATGTTTGGATGGGGAGAACAATCAGCAAGGATTCACGCTCAGGTTATGAAACTTTCAGAGTCATTGGTGGTTGGACCACAGCTAACTCCAAATCACAGGTGAATAGACAAGTCATAGTTGACAATAACAACTGGTCTGGTTATTCTGGCATTTTCTCTGTTGAAGGCAAAAGCTGCATCAATAGGTGTTTTTATGTGGAGTTGATAAGAGGAAGGCCACAAGAGACTAGAGTATGGTGGACCTCAAACAGCATTGTCGTGTTTTGTGGCACTTCAGGTACCTATGGAACAGGCTCATGGCCTGATGGGGCGAATATCAATTTTATGCCTATATAAGCTTTCGCAATTTTAGAAAAAACTCCTTGTTTCTACT-----------------------------------------------------------------------------------------------------------------------------------------------------------------------------------------------------------------------------------------------------------------------------------------------------------------------------------------------------------------------------------------------------------------------------------------------------------------------------------------------------------------------------------------------------------------------------------------------------------------------------------------------------------------------------------------------------------------------------------------------------------------------------------------------------------------------------------------------------------------------------------------------------------
>A/chicken/Korea/01310/2001(CE20)_N2
AGCAAAAGCAGGAGTGAAAATGAATCCAAATCAGAAAATAATAACAATTGGCTCTGTCTCTCTAACCATTGCAACAGTATGTTTCCTCATGCAGATTGCCATTCTAGCAACGACTGTAACACTGCACTTCAAGCAAAATGAATGCAGCATACCCTCGAACAACCAAGCAGTTCCATGTGA~~~~~~~~~~~~~~~~~~~~~~~~~~~~~~~~~~~~~~~~~~~~~~~~~~~~~~CATAGAGAAAGAACTTTGTCCTAAAGTGGTAGAATACAGGAGTTGGTCGAAACCGCAGTGTCAGATTACAGGGTTTGCTCCTTTCTCCAAGGACAACTCAATCCGGCTTTCTGCTGGTGGGAGCATTTGGGTAACAAGAGAACCTTATGTATCATGCAGCTCCAATAAATGTTATCAATTTGCACTTGGGCAGGGAACCACGCTAGATAACAAACACTCAAATGGGACAATACATGATAGAATCTCTCATCGAACCCTTTTAATGAACGAGTTGGGTGTTCCATTTCATTTGGGAACCAAACAGGTGTGTATAGCATGGTCCAGCTCAAGCTGTCATGATGGGAGAGCATGGTTACATGTTTGTGTCACTGGAGATGATAGAAATGCAACTGCTAGTTTCATTTATGATGGAGTGCTTGTTGACAGTATTGGCTCATGGTCTCAAAATATTCTCAGAACTCAGGAGTCAGAATGCGTTTGCATCAATGGAACTTGTACAGTAGTAATGACTGATGGAAGTGCATCAGGAAGAGCTGACACTAGAATACTATTCATTAAAGAGGGGAAAATTGTACATATTAGCCAATTATCAGGAAGTGCTCAGCATATAGAGGAATGTTCTTGTTATCCCAGATATCCAGACGTCAGATGTGTTTGCAGAGACAATTGGAAAGGATCTAATAGGCCCATTATAGATATAAATATGGCGGATTATAGCATTGATTCCAGTTATGTGTGCTCGGGACTTGTTGGCGACACACCAAGGAATGATGATAGCTCTAGCAACAGCAACTGCAAAGATCCTAATAATGAGAGAGGGAACCCGGGAGTAAAAGGGTGGGCCTTTGACTATGGAAATGATGTTTGGATGGGGAGAACAATCAGCAAGGATTCACGCTCAGGTTATGAAACTTTCAGAGTCATTGGTGGTTGGACCACAGCTAACTCCAAATCACAGGTGAATAGACAAGTCATAGTTGACAATAACAACTGGTCTGGTTATTCTGGCATTTTCTCTGTTGAAGGCAAAAGCTGCATCAATAGGTGTTTTTATGTGGAGTTGATAAGAGGAAGGCCACAAGAGACTAGAGTATGGTGGACCTCAAACAGCATTGTCGTGTTTTGTGGCACTTCAGGTACCTATGGAACAGGCTCATGGCCTGATGGGGCGAATATCAATTTTATGCCTATATAAGCTTTCGCAATTTTAGAAAAAACTCCTTGTTTCTACT-----------------------------------------------------------------------------------------------------------------------------------------------------------------------------------------------------------------------------------------------------------------------------------------------------------------------------------------------------------------------------------------------------------------------------------------------------------------------------------------------------------------------------------------------------------------------------------------------------------------------------------------------------------------------------------------------------------------------------------------------------------------------------------------------------------------------------------------------------------------------------------------------------------
>A/chicken/Korea/01310/2001(CE22)_N2
AGCAAAAGCAGGAGTGAAAATGAATCCAAATCAGAAAATAATAACAATTGGCTCTGTCTCTCTAACCATTGCAACAGTATGTTTCCTCATGCAGATTGCCATTCTAGCAACGACTGTAACACTGCACTTCAAGCAAAATGAATGCAGCATACCCTCGAACAACCAAGCAGTTCCATGTGA~~~~~~~~~~~~~~~~~~~~~~~~~~~~~~~~~~~~~~~~~~~~~~~~~~~~~~CATAGAGAAAGAACTTTGTCCTAAAGTGGTAGAATACAGGAGTTGGTCGAAACCGCAGTGTCAGATTACAGGGTTTGCTCCTTTCTCCAAGGACAACTCAATCCGGCTTTCTGCTGGTGGGAGCATTTGGGTAACAAGAGAACCTTATGTATCATGCAGCTCCAATAAATGTTATCAATTTGCACTTGGGCAGGGAACCACGCTAGATAACAAACACTCAAATGGGACAATACATGATAGAATCTCTCATCGAACCCTTTTAATGAACGAGTTGGGTGTTCCATTTCATTTGGGAACCAAACAGGTGTGTATAGCATGGTCCAGCTCAAGCTGTCATGATGGGAGAGCATGGTTACATGTTTGTGTCACTGGAGATGATAGAAATGCAACTGCTAGTTTCATTTATGATGGAGTGCTTGTTGACAGTATTGGCTCATGGTCTCAAAATATTCTCAGAACTCAGGAGTCAGAATGCGTTTGCATCAATGGAACTTGTACAGTAGTAATGACTGATGGAAGTGCATCAGGAAGAGCTGACACTAGAATACTATTCATTAAAGAGGGGAAAATTGTACATATTAGCCAATTATCAGGAAGTGCTCAGCATATAGAGGAATGTTCTTGTTATCCCAGATATCCAGACGTCAGATGTGTTTGCAGAGACAATTGGAAAGGATCTAATAGGCCCATTATAGATATAAATATGGCGGATTATAGCATTGATTCCAGTTATGTGTGCTCGGGACTTGTTGGCGACACACCAAGGAATGATGATAGCTCTAGCAACAGCAACTGCAAAGATCCTAATAATGAGAGAGGGAACCCGGGAGTAAAAGGGTGGGCCTTTGACTATGGAAATGATGTTTGGATGGGGAGAACAATCAGCAAGGATTCACGCTCAGGTTATGAAACTTTCAGAGTCATTGGTGGTTGGACCACAGCTAACTCCAAATCACAGGTGAATAGACAAGTCATAGTTGACAATAACAACTGGTCTGGTTATTCTGGCATTTTCTCTGTTGAAGGCAAAAGCTGCATCAATAGGTGTTTTTATGTGGAGTTGATAAGAGGAAGGCCACAAGAGACTAGAGTATGGTGGACCTCAAACAGCATTGTCGTGTTTTGTGGCACTTCAGGTACCTATGGAACAGGCTCATGGCCTGATGGGGCGAATATCAATTTTATGCCTATATAAGCTTTCGCAATTTTAGAAAAAACTCCTTGTTTCTACT-----------------------------------------------------------------------------------------------------------------------------------------------------------------------------------------------------------------------------------------------------------------------------------------------------------------------------------------------------------------------------------------------------------------------------------------------------------------------------------------------------------------------------------------------------------------------------------------------------------------------------------------------------------------------------------------------------------------------------------------------------------------------------------------------------------------------------------------------------------------------------------------------------------
>A/chicken/Korea/01310/2001(CE2)_M
AGCAAAAGCAGGTAGATGTTTAAAGATGAGTCTTCTAACCGAGGTCGAAACGTACGTTCTCTCTATCGTCCCGTCAGGCCCCCTCAAAGCCGAGATCGCGCAGAGACTTGAAGATGTCTTTGCAGGGAAGAACACAGATCTCGAGGCTCTCATGGAATGGCTAAAGACAAGACCAATCCTGTCACCTCTGACTAAGGGGATTTTGGGGTTTGTGTTCACGCTCACCGTGCCCAGTGAGCGAGGACTGCAGCGTAGACGCTTTGTCCAAAATGCCCTAAACGGGAACGGAGACCCAAACAACATGGACAGGGCAGTAAAACTGTACAGAAAACTTAAAAGAGAAATAACATTCCACGGAGCCAAGGAGGTAGCACTTAGCTACTCAACCGGTGCACTTGCCAGCTGCATGGGCCTCATATACAACAGGATGGGAACAGTGACCACAGAAGTGGCTTTTGGCCTAGTGTGTGCCACTTGTGAGCAGATCGCTGACTCACAGCATCGGTCTCACAGACAGATGGTGGCTACTACCAATCCACTAATCAGACATGAAAACAGAATGGTGCTGGCCAGCACCACGGCTAAGGCTATGGAACAGATGGCTGGATCAAGTGAGCAAGCAGCAGAGGCCATGGAGGTTGCTAGCCAGGCTAGGCAGATGGTGCAGGCAATGAGAACAATTGGGACTCATCCTAGCTCCAGTGCCGGTCTGAAAGATGATCTTCTTGAAAATTTGCAGGCCTACCAGAAACGGATGGGAGTGCAAATGCAGCGATTCAAGTGAACCTCTCGTTATTGCCGCAAGTATCATTGGGATCTTGCACTTGATATTGTGGATTCTTGATCGTCTTTTCTTCAAATGCATTTATCGTCGCCTTAAATACGGTTTGAAAAGAGGGCCTTCTACGGAAGGAGTGCCTGAGTCTATGAGGGAAGAGTATCGACAGGAACAGCAGAGTGCTGTGGATGTTGACGATGATCATTTTGTCAACATAGAGCTGGAGTAAAAAACTACCTTGTTTCTACT------------------------------------------------------------------------------------------------------------------------------------------------------------------------------------------------------------------------------------------------------------------------------------------------------------------------------------------------------------------------------------------------------------------------------------------------------------------------------------------------------------------------------------------------------------------------------------------------------------------------------------------------------------------------------------------------------------------------------------------------------------------------------------------------------------------------------------------------------------------------------------------------------------------------------------------------------------------------------------------------------------------------------------------------------------------------------------------------------------------------------------------------------------------------------------------------------------------------------------------------------------------------------------------------------------------------------------------------------------------
>A/chicken/Korea/01310/2001(CE4)_M
AGCAAAAGCAGGTAGATGTTTAAAGATGAGTCTTCTAACCGAGGTCGAAACGTACGTTCTCTCTATCGTCCCGTCAGGCCCCCTCAAAGCCGAGATCGCGCAGAGACTTGAAGATGTCTTTGCAGGGAAGAACACAGATCTCGAGGCTCTCATGGAATGGCTAAAGACAAGACCAATCCTGTCACCTCTGACTAAGGGGATTTTGGGGTTTGTGTTCACGCTCACCGTGCCCAGTGAGCGAGGACTGCAGCGTAGACGCTTTGTCCAAAATGCCCTAAACGGGAACGGAGACCCAAACAACATGGACAGGGCAGTAAAACTGTACAGAAAACTTAAAAGAGAAATAACATTCCACGGAGCCAAGGAGGTAGCACTTAGCTACTCAACCGGTGCACTTGCCAGCTGCATGGGCCTCATATACAACAGGATGGGAACAGTGACCACAGAAGTGGCTTTTGGCCTAGTGTGTGCCACTTGTGAGCAGATCGCTGACTCACAGCATCGGTCTCACAGACAGATGGTGGCTACTACCAATCCACTAATCAGACATGAAAACAGAATGGTGCTGGCCAGCACCACGGCTAAGGCTATGGAACAGATGGCTGGATCAAGTGAGCAAGCAGCAGAGGCCATGGAGGTTGCTAGCCAGGCTAGGCAGATGGTGCAGGCAATGAGAACAATTGGGACTCATCCTAGCTCCAGTGCCGGTCTGAAAGATGATCTTCTTGAAAATTTGCAGGCCTACCAGAAACGGATGGGAGTGCAAATGCAGCGATTCAAGTGAACCTCTCGTTATTGCCGCAAGTATCATTGGGATCTTGCACTTGATATTGTGGATTCTTGATCGTCTTTTCTTCAAATGCATTTATCGTCGCCTTAAATACGGTTTGAAAAGAGGGCCTTCTACGGAAGGAGTGCCTGAGTCTATGAGGGAAGAGTATCGACAGGAACAGCAGAGTGCTGTGGATGTTGACGATGATCATTTTGTCAACATAGAGCTGGAGTAAAAAACTACCTTGTTTCTACT------------------------------------------------------------------------------------------------------------------------------------------------------------------------------------------------------------------------------------------------------------------------------------------------------------------------------------------------------------------------------------------------------------------------------------------------------------------------------------------------------------------------------------------------------------------------------------------------------------------------------------------------------------------------------------------------------------------------------------------------------------------------------------------------------------------------------------------------------------------------------------------------------------------------------------------------------------------------------------------------------------------------------------------------------------------------------------------------------------------------------------------------------------------------------------------------------------------------------------------------------------------------------------------------------------------------------------------------------------------
>A/chicken/Korea/01310/2001(CE20)_M
AGCAAAAGCAGGTAGATGTTTAAAGATGAGTCTTCTAACCGAGGTCGAAACGTACGTTCTCTCTATCGTCCCGTCAGGCCCCCTCAAAGCCGAGATCGCGCAGAGACTTGAAGATGTCTTTGCAGGGAAGAACACAGATCTCGAGGCTCTCATGGAATGGCTAAAGACAAGACCAATCCTGTCACCTCTGACTAAGGGGATTTTGGGGTTTGTGTTCACGCTCACCGTGCCCAGTGAGCGAGGACTGCAGCGTAGACGCTTTGTCCAAAATGCCCTAAACGGGAACGGAGACCCAAACAACATGGACAGGGCAGTAAAACTGTACAGAAAACTTAAAAGAGAAATAACATTCCACGGAGCCAAGGAGGTAGCACTTAGCTACTCAACCGGTGCACTTGCCAGCTGCATGGGCCTCATATACAACAGGATGGGAACAGTGACCACAGAAGTGGCTTTTGGCCTAGTGTGTGCCACTTGTGAGCAGATCGCTGACTCACAGCATCGGTCTCACAGACAGATGGTGGCTACTACCAATCCACTAATCAGACATGAAAACAGAATGGTGCTGGCCAGCACCACGGCTAAGGCTATGGAACAGATGGCTGGATCAAGTGAGCAAGCAGCAGAGGCCATGGAGGTTGCTAGCCAGGCTAGGCAGATGGTGCAGGCAATGAGAACAATTGGGACTCATCCTAGCTCCAGTGCCGGTCTGAAAGATGATCTTCTTGAAAATTTGCAGGCCTACCAGAAACGGATGGGAGTGCAAATACAGCGATTCAAGTGAACCTCTCGTTATTGCCGCAAGTATCATTGGGATCTTGCACTTGATATTGTGGATTCTTGATCGTCTTTTCTTCAAATGCATTTATCGTCGCCTTAAATACGGTTTGAAAAGAGGGCCTTCTACGGAAGGAGTGCCTGAGTCTATGAGGGAAGAGTATCGACAGGAACAGCAGAGTGCTGTGGATGTTGACGATGATCATTTTGTCAACATAGAGCTGGAGTAAAAAACTACCTTGTTTCTACT------------------------------------------------------------------------------------------------------------------------------------------------------------------------------------------------------------------------------------------------------------------------------------------------------------------------------------------------------------------------------------------------------------------------------------------------------------------------------------------------------------------------------------------------------------------------------------------------------------------------------------------------------------------------------------------------------------------------------------------------------------------------------------------------------------------------------------------------------------------------------------------------------------------------------------------------------------------------------------------------------------------------------------------------------------------------------------------------------------------------------------------------------------------------------------------------------------------------------------------------------------------------------------------------------------------------------------------------------------------
>A/chicken/Korea/01310/2001(CE22)_M
AGCAAAAGCAGGTAGATGTTTAAAGATGAGTCTTCTAACCGAGGTCGAAACGTACGTTCTCTCTATCGTCCCGTCAGGCCCCCTCAAAGCCGAGATCGCGCAGAGACTTGAAGATGTCTTTGCAGGGAAGAACACAGATCTCGAGGCTCTCATGGAATGGCTAAAGACAAGACCAATCCTGTCACCTCTGACTAAGGGGATTTTGGGGTTTGTGTTCACGCTCACCGTGCCCAGTGAGCGAGGACTGCAGCGTAGACGCTTTGTCCAAAATGCCCTAAACGGGAACGGAGACCCAAACAACATGGACAGGGCAGTAAAACTGTACAGAAAACTTAAAAGAGAAATAACATTCCACGGAGCCAAGGAGGTAGCACTTAGCTACTCAACCGGTGCACTTGCCAGCTGCATGGGCCTCATATACAACAGGATGGGAACAGTGACCACAGAAGTGGCTTTTGGCCTAGTGTGTGCCACTTGTGAGCAGATCGCTGACTCACAGCATCGGTCTCACAGACAGATGGTGGCTACTACCAATCCACTAATCAGACATGAAAACAGAATGGTGCTGGCCAGCACCACGGCTAAGGCTATGGAACAGATGGCTGGATCAAGTGAGCAAGCAGCAGAGGCCATGGAGGTTGCTAGCCAGGCTAGGCAGATGGTGCAGGCAATGAGAACAATTGGGACTCATCCTAGCTCCAGTGCCGGTCTGAAAGATGATCTTCTTGAAAATTTGCAGGCCTACCAGAAACGGATGGGAGTGCAAATACAGCGATTCAAGTGAACCTCTCGTTATTGCCGCAAGTATCATTGGGATCTTGCACTTGATATTGTGGATTCTTGATCGTCTTTTCTTCAAATGCATTTATCGTCGCCTTAAATACGGTTTGAAAAGAGGGCCTTCTACGGAAGGAGTGCCTGAGTCTATGAGGGAAGAGTATCGACAGGAACAGCAGAGTGCTGTGGATGTTGACGATGATCATTTTGTCAACATAGAGCTGGAGTAAAAAACTACCTTGTTTCTACT------------------------------------------------------------------------------------------------------------------------------------------------------------------------------------------------------------------------------------------------------------------------------------------------------------------------------------------------------------------------------------------------------------------------------------------------------------------------------------------------------------------------------------------------------------------------------------------------------------------------------------------------------------------------------------------------------------------------------------------------------------------------------------------------------------------------------------------------------------------------------------------------------------------------------------------------------------------------------------------------------------------------------------------------------------------------------------------------------------------------------------------------------------------------------------------------------------------------------------------------------------------------------------------------------------------------------------------------------------------
>A/chicken/Korea/01310/2001(CE2)_NS
AGCAAAAGCAGGGTGACAAAAACATAATGGATTCCAATACTGTGTCAAGCTTTCAGGTAGACTGTTTTCTTTGGCATGTCCGCAAACGATTTGCAGACCAAGAACTGGGTGATGCCCCATTCCTTGACCGGCTTCGCCGAGATCAGAAATCCCTAAGAGGAAGAGGCAGCACTCTTGGTCTGGACATCGAAACAGCTACCCGTGCGGGAAAGCAAATAGTGGAGCAGATTCTGGAAGAGGAATCTGATGAGGCACTTAAAGTGACTGTTGCTTCAGTACCGGCTTCACGCTACCTAACTGATATGACTCTTGAAGAAATGTCAAGAGACTGGTTCATGCTCATGCCCAAGCAGAAAGTGGCAGGCTCCCTTTGCATCAAAATGGACCAGGCAATAATGGATAAAAATATCACATTGAAAGCAAACTTCAGTGTGATTTTTAATCGACTGGAAACCCTAGTACTACTTAGAGCTTTCACAGAAGAAGGAGCAATTGTGGGAGAAATCTCACCATTACCTTCTCTTCCAGGACATACTGATGAGGATGTCAAAAATGCAATTGGGGTCCTCATCGGAGGACTTGAATGGAATGATAACACAGTTCGAGTCTCTGAAACTCTACAGAGATTCGCTTGGAGAAGCAGTGATGAGAATGGGGGACCTTCACTCTCTCCAAAGCAGAAACGAAAAATGGCGAGAACAATTGAGCCAGAAGTTTGAAGAAATAAGGTGGCTGATCGAAGAAATACGACATAGATTAAAGATTACAGAGAACAGCTTCGAACAGATAACGTTTATGCAAGCCTTACAACTATTGCTTGAAGTGGAGCAAGAGATAAGAACTTTCTCGTTTCAGCTTATTTGATAATAAAAAACACCCTTGTTTCTACT-----------------------------------------------------------------------------------------------------------------------------------------------------------------------------------------------------------------------------------------------------------------------------------------------------------------------------------------------------------------------------------------------------------------------------------------------------------------------------------------------------------------------------------------------------------------------------------------------------------------------------------------------------------------------------------------------------------------------------------------------------------------------------------------------------------------------------------------------------------------------------------------------------------------------------------------------------------------------------------------------------------------------------------------------------------------------------------------------------------------------------------------------------------------------------------------------------------------------------------------------------------------------------------------------------------------------------------------------------------------------------------------------------------------------------------------------------------------------------------------------------------
>A/chicken/Korea/01310/2001(CE4)_NS
AGCAAAAGCAGGGTGACAAAAACATAATGGATTCCAATACTGTGTCAAGCTTTCAGGTAGACTGTTTTCTTTGGCATGTCCGCAAACGATTTGCAGACCAAGAACTGGGTGATGCCCCATTCCTTGACCGGCTTCGCCGAGATCAGAAATCCCTAAGAGGAAGAGGCAGCACTCTTGGTCTGGACATCGAAACAGCTACCCGTGCGGGAAAGCAAATAGTGGAGCAGATTCTGGAAGAGGAATCTGATGAGGCACTTAAAGTGACTGTTGCTTCAGTACCGGCTTCACGCTACCTAACTGATATGACTCTTGAAGAAATGTCAAGAGACTGGTTCATGCTCATGCCCAAGCAGAAAGTGGCAGGCTCCCTTTGCATCAAAATGGACCAGGCAATAATGGATAAAAATATCACATTGAAAGCAAACTTCAGTGTGATTTTTAATCGACTGGAAACCCTAGTACTACTTAGAGCTTTCACAGAAGAAGGAGCAATTGTGGGAGAAATCTCACCATTACCTTCTCTTCCAGGACATACTGATGAGGATGTCAAAAATGCAATTGGGGTCCTCATCGGAGGACTTGAATGGAATGATAACACAGTTCGAGTCTCTGAAACTCTACAGAGATTCGCTTGGAGAAGCAGTGATGAGAATGGGGGACCTTCACTCTCTCCAAAGCAGAAACGAAAAATGGCGAGAACAATTGAGCCAGAAGTTTGAAGAAATAAGGTGGCTGATCGAAGAAATACGACATAGATTAAAGATTACAGAGAACAGCTTCGAACAGATAACGTTTATGCAAGCCTTACAACTATTGCTTGAAGTGGAGCAAGAGATAAGAACTTTCTCGTTTCAGCTTATTTGATAATAAAAAACACCCTTGTTTCTACT-----------------------------------------------------------------------------------------------------------------------------------------------------------------------------------------------------------------------------------------------------------------------------------------------------------------------------------------------------------------------------------------------------------------------------------------------------------------------------------------------------------------------------------------------------------------------------------------------------------------------------------------------------------------------------------------------------------------------------------------------------------------------------------------------------------------------------------------------------------------------------------------------------------------------------------------------------------------------------------------------------------------------------------------------------------------------------------------------------------------------------------------------------------------------------------------------------------------------------------------------------------------------------------------------------------------------------------------------------------------------------------------------------------------------------------------------------------------------------------------------------------
>A/chicken/Korea/01310/2001(CE20)_NS
AGCAAAAGCAGGGTGACAAAAACATAATGGATTCCAATACTGTGTCAAGCTTTCAGGTAGACTGTTTTCTTTGGCATGTCCGCAAACGATTTGCAGACCAAGAACTGGGTGATGCCCCATTCCTTGACCGGCTTCGCCGAGATCAGAAATCCCTAAGAGGAAGAGGCAGCACTCTTGGTCTGGACATCGAAACAGCTACCCGTGCGGGAAAGCAAATAGTGGAGCAGATTCTGGAAGAGGAATCTGATGAGGCACTTAAAGTGACTGTTGCTTCAGTACCGGCTTCACGCTACCTAACTGATATGACTCTTGAAGAAATGTCAAGAGACTGGTTCATGCTCATGCCCAAGCAGAAAGTGGCAGGCTCCCTTTGCATCAAAATGGACCAGGCAATAATGGATAAAAATATCACATTGAAAGCAAACTTCAGTGTGATTTTTAATCGACTGGAAACCCTAGTACTACTTAGAGCTTTCACAGAAGAAGGAGCAATTGTGGGAGAAATCTCACCATTACCTTCTCTTCCAGGACATACTGATGAGGATGTCAAAAATGCAATTGGGGTCCTCATCGGAGGACTTGAATGGAATGATAACACAGTTCGAGTCTCTGAAACTCTACAGAGATTCGCTTGGAGAAGCAGTGATGAGAATGGGGGACCTTCACTCTCTCCAAAGCAGAAACGAAAAATGGCGAGAACAATTGAGCCAGAAGTTTGAAGAAATAAGGTGGCTGATCGAAGAAATACGACATAGATTAAAGATTACAGAGAACAGCTTCGAACAGATAACGTTTATGCAAGCCTTACAACTATTGCTTGAAGTGGAGCAAGAGATAAGAACTTTCTCGTTTCAGCTTATTTGATAATAAAAAACACCCTTGTTTCTACT-----------------------------------------------------------------------------------------------------------------------------------------------------------------------------------------------------------------------------------------------------------------------------------------------------------------------------------------------------------------------------------------------------------------------------------------------------------------------------------------------------------------------------------------------------------------------------------------------------------------------------------------------------------------------------------------------------------------------------------------------------------------------------------------------------------------------------------------------------------------------------------------------------------------------------------------------------------------------------------------------------------------------------------------------------------------------------------------------------------------------------------------------------------------------------------------------------------------------------------------------------------------------------------------------------------------------------------------------------------------------------------------------------------------------------------------------------------------------------------------------------------
>A/chicken/Korea/01310/2001(CE22)_NS
AGCAAAAGCAGGGTGACAAAAACATAATGGATTCCAATACTGTGTCAAGCTTTCAGGTAGACTGTTTTCTTTGGCATGTCCGCAAACGATTTGCAGACCAAGAACTGGGTGATGCCCCATTCCTTGACCGGCTTCGCCGAGATCAGAAATCCCTAAGAGGAAGAGGCAGCACTCTTGGTCTGGACATCGAAACAGCTACCCGTGCGGGAAAGCAAATAGTGGAGCAGATTCTGGAAGAGGAATCTGATGAGGCACTTAAAGTGACTGTTGCTTCAGTACCGGCTTCACGCTACCTAACTGATATGACTCTTGAAGAAATGTCAAGAGACTGGTTCATGCTCATGCCCAAGCAGAAAGTGGCAGGCTCCCTTTGCATCAAAATGGACCAGGCAATAATGGATAAAAATATCACATTGAAAGCAAACTTCAGTGTGATTTTTAATCGACTGGAAACCCTAGTACTACTTAGAGCTTTCACAGAAGAAGGAGCAATTGTGGGAGAAATCTCACCATTACCTTCTCTTCCAGGACATACTGATGAGGATGTCAAAAATGCAATTGGGGTCCTCATCGGAGGACTTGAATGGAATGATAACACAGTTCGAGTCTCTGAAACTCTACAGAGATTCGCTTGGAGAAGCAGTGATGAGAATGGGGGACCTTCACTCTCTCCAAAGCAGAAACGAAAAATGGCGAGAACAATTGAGCCAGAAGTTTGAAGAAATAAGGTGGCTGATCGAAGAAATACGACATAGATTAAAGATTACAGAGAACAGCTTCGAACAGATAACGTTTATGCAAGCCTTACAACTATTGCTTGAAGTGGAGCAAGAGATAAGAACTTTCTCGTTTCAGCTTATTTGATAATAAAAAACACCCTTGTTTCTACT-----------------------------------------------------------------------------------------------------------------------------------------------------------------------------------------------------------------------------------------------------------------------------------------------------------------------------------------------------------------------------------------------------------------------------------------------------------------------------------------------------------------------------------------------------------------------------------------------------------------------------------------------------------------------------------------------------------------------------------------------------------------------------------------------------------------------------------------------------------------------------------------------------------------------------------------------------------------------------------------------------------------------------------------------------------------------------------------------------------------------------------------------------------------------------------------------------------------------------------------------------------------------------------------------------------------------------------------------------------------------------------------------------------------------------------------------------------------------------------------------------------
